# Supplementary material for: Perfluorocarbons cause thrombocytopenia, changes in RBC morphology and death in a baboon model of systemic inflammation
Source: PLoS One. 2022 Dec 30;17(12):e0279694. doi: 10.1371/journal.pone.0279694 (PMC9803179; doi:10.1371/journal.pone.0279694)
Supplement: S1 Data — (XLSX) [file pone.0279694.s002.xlsx]

## Sheet: CBC_Coag
TREATMENT GROUP	SUBJECT	TIME	Platelet#	WBC#	RBC#	Hemoglobin	Hematocrit	MPV	Reticulocyte(%)	PTT	PT	Fibrinogen
LPS-PFC12	B09	Baseline	276	12	4.76	12.1	37.3	8.2	1.3	28.6	13	247
LPS-PFC12	B09	T2	171	1.5	4.7	12.8	37.5	8.2	1.9	40.7	15.4	140
LPS-PFC12	B09	T6	134	3.9	4.93	13.2	38.8	7.2	1.8	68.8	23.1	69
LPS-PFC12	B09	T24	39	7.1	4.9	13.3	37.7	8.9	3.6	58.5	18.4	160
LPS-PFC12	B09	T48	64	3	4.38	11.8	34.1	11.3	2.9	51.9	17	304
LPS-PFC12	B09	T72
LPS-PFC12	B09	T96
LPS-PFC12	B09	T120
LPS-PFC12	B10	Baseline	153	11.5	5.2	13.4	42.2	8.5	1.1	35.5	13.2	264
LPS-PFC12	B10	T2	176	3.3	5.21	14.1	42.3	9.2	1.4	48.7	15.6	187
LPS-PFC12	B10	T6	123	3.6	5.88	15.9	47.6	8.5	1.8
LPS-PFC12	B10	T24	54	7.5	5.29	14.4	41.1		2.6	98.9	24.4	99
LPS-PFC12	B10	T48
LPS-PFC12	B10	T72
LPS-PFC12	B10	T96
LPS-PFC12	B10	T120
LPS-PFC3	B06	Baseline	278	8.3	5.68	14.3	44.1	8.1	0.6	33.7	14.3	189
LPS-PFC3	B06	T2	220	4	5.9	15.3	45.5	7.7	0.7	51	16.3	184
LPS-PFC3	B06	T6	142	6.7	6.07	15.5	46.3	7.3	0.9	54.3	24	66
LPS-PFC3	B06	T24	91	19.5	6.08	15.3	46.1	7.5	0.8	47.5	17.2	196
LPS-PFC3	B06	T48	57	19.3	5.76	14.6	44.4	7.8	0.9	37.3	14.4	281
LPS-PFC3	B06	T72	45	16.3	5.74	14.4	44.3	8.7	0.9	30.2	13.7	377
LPS-PFC3	B06	T96	72	13.4	5.71	14	43.4	10	0.6	29.1	13	323
LPS-PFC3	B06	T120	114	13.1	5.24	12.9	39.7	9.7	0.4	38.3	19.9	280
LPS-PFC3	B08	Baseline	357	8.6	4.64	12.1	37.4	9	0.7	29.5	12.3	370
LPS-PFC3	B08	T2	283	2.5	4.78	12.6	38.4	8.6	0.9	32.6	14.7	178
LPS-PFC3	B08	T6	190	4.8	4.97	13.2	40.1	7.8	0.8	40.3	19.4	93
LPS-PFC3	B08	T24	150	16.3	5.01	13.2	40.1	7.9	0.8	50.3	18.3	191
LPS-PFC3	B08	T48	59	19.5	4.81	12.5	38.5	8.6	0.9	41.8	16.8	552
LPS-PFC3	B08	T72	38	14.6	4.76	12.2	37.6	9.4	1	34.4	14.2	507
LPS-PFC3	B08	T96	51	12.6	4.71	11.9	37.1	10.6	0.7	35.5	21.5	332
LPS-PFC3	B08	T120	90	14	4.15	10.4	32.3	9.6	0.9	33.5	18.6	345
LPS-PFC3	B13	Baseline	254	11.5	5.24	12.6	39.3	7.7	1.1	30.8	13.2	330
LPS-PFC3	B13	T2	241	5.1	5.59	13.6	41.7	7.6	1.5	40.9	15.7	208
LPS-PFC3	B13	T6	140	13.4	5.69	13.8	42.2	7.2	1.5	49.3	17.9	152
LPS-PFC3	B13	T24	125	25.4	6.19	15	46.3	7.9	1.4	47.9	16.9	449
LPS-PFC3	B13	T48	67	25.8	5.4	12.8	40.3	7.4	1.1	43.3	15.5	645
LPS-PFC3	B13	T72	35	18.8	4.82	11.3	35.4	8.7	0.8	34.2	13.9	607
LPS-PFC3	B13	T96	31	14.3	4.42	10.6	32.1	8.7	0.8	32.7	13.3	517
LPS-PFC3	B13	T120	43	14.6	4.25	10	31	9.2	1.2	32.3	13.4	471
LPS-PFC3	B19	Baseline	207	9	4.7	11.9	36.5	9.2	0.9	32.7	14.3	305
LPS-PFC3	B19	T2
LPS-PFC3	B19	T6
LPS-PFC3	B19	T24
LPS-PFC3	B19	T48
LPS-PFC3	B19	T72
LPS-PFC3	B19	T96
LPS-PFC3	B19	T120
LPS-PFC3	B24	Baseline	187	10.2	5.24	13.7	41.7	8.2	0.7	26.3	12.6	182
LPS-PFC3	B24	T2	155	1.5	5.17	13.7	40.9	7.7	1	40.1	15.1	101
LPS-PFC3	B24	T6	68	2.1	5.88	16.6	46.3	6.4	0.7	61.2	21.5	76
LPS-PFC3	B24	T24
LPS-PFC3	B24	T48
LPS-PFC3	B24	T72
LPS-PFC3	B24	T96
LPS-PFC3	B24	T120
LPS-SAL	B02	Baseline	356	11	5.39	13.9	42.4	7.3		32.5	12.4	400
LPS-SAL	B02	T2	325	3.2	5.28	13.8	41.4	7		31.8	13.2	350
LPS-SAL	B02	T6	288	9.9	5.3	13.8	41.5	6.7		30.7	13.2	358
LPS-SAL	B02	T24	243	18.4	5.54	14.4	42.6	7	0.6	41.9	12.8	673
LPS-SAL	B02	T48	222	22.3	4.93	12.7	38.3	7.4	0.8	41	12.6	791
LPS-SAL	B02	T72	264	18.5	4.96	12.8	38.7	7.3	0.9	34.6	12	800
LPS-SAL	B02	T96	238	15.6	5.23	13.6	40.7	7.7	0.5	26.6	12.3	204
LPS-SAL	B02	T120	352	11.4	4.86	12.6	37.8	6.9	0.3	32.9	11.8	465
LPS-SAL	B15	Baseline	219	9.3	5.1	13.3	40.4	7.3	1.1	34.7	12.9	298
LPS-SAL	B15	T2	188	2.4	5.05	13.1	40.6	7.5	1.1	35.9	13.6	280
LPS-SAL	B15	T6	160	7.1	5.45	14.3	43	7.3	1.4	32	14.1	313
LPS-SAL	B15	T24	93	15.6	5.26	13.7	42	8.2	1	47.7	13.3	517
LPS-SAL	B15	T48	101	21.2	4.76	12.2	37.8	8.1	1	47.5	13.2	778
LPS-SAL	B15	T72	141	17.2	5.04	12.8	39.8	8.3	1.2	38.1	12.5	722
LPS-SAL	B15	T96	182	12.1	4.78	12.4	37.9	8	1.1	34.4	12	533
LPS-SAL	B15	T120	193	10.3	4.76	12	37.6	8	1.2	41.3	19.4	425
LPS-SAL	B17	Baseline	257	13	4.94	12.2	37.9	9	1.2	29.8	12.5	379
LPS-SAL	B17	T2	207	5.2	5.2	13	40.1	8.5	1.4	30.2	12.8	333
LPS-SAL	B17	T6	196	22.7	5.28	12.9	40.7	8.9	1.3	33	14.7	319
LPS-SAL	B17	T24	145	41.9	5.08	12.5	39.2	9.9	0.6	35.4	12.8	415
LPS-SAL	B17	T48	123	35.2	4.57	11.4	35.3	10.2	0.8	43.5	14.9	783
LPS-SAL	B17	T72	166	24	4.29	10.8	33	9.5	0.8	36.8	13.2	672
LPS-SAL	B17	T96	253	18.1	4.27	10.8	32.5	9.5	0.8	32.3	12.5	706
LPS-SAL	B17	T120	327	17.2	4.39	11	33.8	9.4	1.1	39.3	16.1	455
LPS-SAL	B25	Baseline	177	7.5	4.65	11.6	35.7	8.1	1.4	29.9	13.4	217
LPS-SAL	B25	T2	149	5	4.9	12.1	37.8	7.9	1.5	26.3	13.6	216
LPS-SAL	B25	T6	132	15.2	4.99	12.4	38.5	8.2	1.7	27.1	14.4	259
LPS-SAL	B25	T24	93	18.2	4.82	12	36.8	8.7	1.1	36.9	13.9	433
LPS-SAL	B25	T48	106	18.1	4.49	11.1	34.6	8.5	1.5	36.2	13.1	519
LPS-SAL	B25	T72	132	15.7	4.76	11.9	36.5	7.9	1.7	31.3	12.7	559
LPS-SAL	B25	T96	164	11.4	4.79	11.9	36.2	8.3	1.7	29.6	13.4	554
LPS-SAL	B25	T120	199	11.5	4.79	11.8	36.1	7.9	1.7	27.2	12.3	453
SALINE	B01	Baseline	247	11.3	4.85	12.9	39.3	8.1		33.1	13.1	390
SALINE	B01	T2	198	25.1	4.94	13.1	39.4	8.4		26.6	14.3	184
SALINE	B01	T6	258	23.9	4.93	13.1	39.2	7.5		27.4	12.6	375
SALINE	B01	T24	244	15.6	4.86	12.9	38.8	7.6	1.7	32.9	12.5	438
SALINE	B01	T48	224	13.6	4.8	12.5	38.4	7.8	1.7	32.6	12.7	440
SALINE	B01	T72	236	12.3	4.72	12.6	38	7.7	1.9	30.6	12.1	475
SALINE	B01	T96	224	12.7	4.75	12.5	38	7.6	2	32.5	12.8	389
SALINE	B01	T120	229	10.9	4.65	12.4	37.5	7.7	2.1	32.8	12.5	335
SALINE	B11	Baseline	252	6.2	5.08	13.4	40.9	7.2	1.4	29.7	13.5	360
SALINE	B11	T2	260	15.9	5.16	13.5	41.3	7.3	1.5	30.2	13.8	356
SALINE	B11	T6	291	22.9	5.75	14.9	45.7	8.4	1.1	29.3	13.5	382
SALINE	B11	T24	277	10.3	4.93	13.1	39.9	7.2	1.6	33.2	15.3	414
SALINE	B11	T48	262	7.5	4.84	12.6	38.5	7.2	1.7	31.4	14.4	387
SALINE	B11	T72	273	8.4	4.86	12.7	39	7	1.6	29.8	13.8	422
SALINE	B11	T96	261	7.4	4.68	12.4	37.7	7.2	1.7	29.7	13	386
SALINE	B11	T120	250	8.7	4.76	12.8	38.6	7.1	1.7	28.7	13.5	422
SALINE	B20	Baseline	156	8.3	4.95	13.3	40.5	9.7	0.7	32.8	13.8	214
SALINE	B20	T2	172	19	5.1	13.5	41.9	9.4	0.7	32.4	13.3	229
SALINE	B20	T6	170	18.3	5.04	13.5	41.4	9.3	0.8	32.3	14.6	228
SALINE	B20	T24	171	12	4.87	13.1	40	9.3	0.9	29.5	13.8	317
SALINE	B20	T48	169	9.6	4.94	13.7	40.1	9	0.9	28.6	12.8	314
SALINE	B20	T72	179	10	4.86	13.2	39.6	9.4	1	28.7	13.3	320
SALINE	B20	T96	162	14.4	4.71	12.9	38.7	10.2	1.3	33	12.6	221
SALINE	B20	T120	176	13.4	4.83	13.1	39.5	9.3	1.3	36.8	16.3	156
SALINE	B22	Baseline	224	10.9	4.82	13.2	40.1	9.8	1.1	27.7	13.1	376
SALINE	B22	T2	227	25.7	4.92	13.5	40.9	9	1	20.7	13.7	163
SALINE	B22	T6	253	22	5.11	13.9	42.2	9.6	0.9	27.1	13.2	314
SALINE	B22	T24	261	14.1	5.02	13.9	41.7	9.8	1.1	28.1	13.8	342
SALINE	B22	T48	263	18.3	4.87	13.4	40.5	9.2	1	28.3	13.6	402
SALINE	B22	T72	246	13	4.87	13.5	40.3	9.9	1.1	27.5	13.7	458
SALINE	B22	T96	226	10.9	4.82	13.2	40.2	9.9	1.3	25.9	13.4	386
SALINE	B22	T120	177	14.9	4.72	12.9	39.7	8.9	1.5	32.6	19.8	274
SAL-PFC12	B04	Baseline	191	9.9	4.41	12.1	36.7	9.5	1.4	29.6	13.7	250
SAL-PFC12	B04	T2	249	27.7	4.5	12.5	39	8.7	1.6	29.7	13.4	246
SAL-PFC12	B04	T6	265	27.4	4.51	12.7	37.6	7.9	1.4	28.3	13.4	322
SAL-PFC12	B04	T24	248	20.9	4.36	12.2	35.8	7.8	2.1	30.2	14.7	429
SAL-PFC12	B04	T48	174	14.7	4.38	12.2	35.8	7.7	1.2	30	14.5	473
SAL-PFC12	B04	T72	133	16.5	4.52	12.5	37	8	1.6	30.2	15.7	429
SAL-PFC12	B04	T96	71	15.4	4.5	12.4	37.2	10.8	1.5	27.9	14.5	372
SAL-PFC12	B04	T120	113	15.3	4.63	12.5	37.9	7.8	1.2	28.1	16.2	341
SAL-PFC12	B07	Baseline	269	13.1	5.9	14	44.3	8.9	0.7	27.3	12.7	298
SAL-PFC12	B07	T2	297	21.3	5.82	14.5	43.3	8.8	0.8	29.9	12.1	308
SAL-PFC12	B07	T6	293	26.9	5.75	14.5	43.4	8.6	0.8	28.9	13.6	329
SAL-PFC12	B07	T24	264	20.4	5.73	14.2	42.5	8.6	1	28.5	13.6	395
SAL-PFC12	B07	T48	195	21	5.62	13.9	41.4	8.5	0.9	28.7	14.5	506
SAL-PFC12	B07	T72	166	22.3	5.55	13.6	40.5	8.1	1.1	26.6	14.1	512
SAL-PFC12	B07	T96	153	20.9	5.45	13.4	39.6	8.4	1	34.5	21.8	362
SAL-PFC12	B07	T120	147	23	5.4	13.1	39.1	8.2	0.8	31.2	21.7	358
SAL-PFC12	B18	Baseline	186	7.3	5.52	14.9	44.5	8	1.1	30.4	11.9	262
SAL-PFC12	B18	T2	192	22.6	5.38	15	43.2	8.1	1.1	29.7	11.7	268
SAL-PFC12	B18	T6	197	25.2	5.28	14.5	42.8	7.8	1.3	27.4	12.3	247
SAL-PFC12	B18	T24	197	18.9	5.4	14.7	43.3	7.4	1.8	40.3	14.2	439
SAL-PFC12	B18	T48	133	11.7	5.22	14.3	41.7	7.2	1.6	34.7	13.6	510
SAL-PFC12	B18	T72	96	13.6	5.23	14.3	41.8	6.8	1.7	33.5	14.4	359
SAL-PFC12	B18	T96	88	13.2	5.42	14.7	42.5	7.5	1.4	30.5	13.3	507
SAL-PFC12	B18	T120	80	12.5	5.69	15.2	45.2	9	1.3	32.9	13.6	308
SAL-PFC12	B21	Baseline	195	12.9	4.59	11.9	37.2	7.4	1.9	32.7	13.7	181
SAL-PFC12	B21	T2	179	17.2	4.63	12.4	37.5	7.9	2.1	37	16.5	126
SAL-PFC12	B21	T6	222	30.6	4.75	12.7	39	7.6	2	31.5	13.1	169
SAL-PFC12	B21	T24	209	21.1	4.85	13.4	38.8	7.4	2.5	33.7	14.2	207
SAL-PFC12	B21	T48	174	17.8	4.63	12.7	36.7	8.1	2	33.1	14.3	276
SAL-PFC12	B21	T72	98	15.1	4.66	12.2	37.3	6.9	1.7	31.7	14.9	229
SAL-PFC12	B21	T96	76	14.9	4.75	12.4	37.9	8.1	1.2	29.1	14.4	218
SAL-PFC12	B21	T120	68	13.4	4.95	12.9	39.5	8.8	1.1	30.8	14.7	220
SAL-PFC12	B23	Baseline	213	11.4	4.56	12.5	37.9	7.8	1.3	26.8	13.3	260
SAL-PFC12	B23	T2	257	21.9	4.28	12.3	35.1	7.5	1.8	29.3	12.9	255
SAL-PFC12	B23	T6	269	19.4	4.39	12.8	36.8	8	1.7	31.2	13.6	367
SAL-PFC12	B23	T24	241	14.2	4.33	12.2	34.9	7.2	1.8	33.6	14	475
SAL-PFC12	B23	T48	157	10.4	4.34	12.4	34.6	6.7	1.4	34.4	14.1	661
SAL-PFC12	B23	T72	126	10.6	4.57	12.7	36.8	7.1	1.3	33.5	14.6	605
SAL-PFC12	B23	T96	90	16.6	3.57	9.7	28.3	8.4	1.9	41.2	19.8	300
SAL-PFC12	B23	T120	77	15.8	3.63	9.7	28.9	9.4	1.8	31.7	16.8	278
SAL-PFC3	B03	Baseline	175	7.1	4.92	13.2	40	8.4	1.2	29.5	12.9	239
SAL-PFC3	B03	T2	276	29.1	5.13	13.5	42.4	9.5	1.4	27	13.1	246
SAL-PFC3	B03	T6	206	18.4	5.15	13.7	41.9	9.5	1.3	27.1	13.2	308
SAL-PFC3	B03	T24	220	14.6	5.11	13.4	41.4	9	1.5	32.3	15.5	491
SAL-PFC3	B03	T48	158	13.3	5.27	13.8	42.8	8.1	1.4	28.9	15	546
SAL-PFC3	B03	T72	104	15	4.86	12.8	39.4	8.1	1.5	30.8	16.5	499
SAL-PFC3	B03	T96	77	14.5	4.95	12.9	40.2	9.4	1.3	30.4	14.9	482
SAL-PFC3	B03	T120	67	14	4.68	12.2	37.1	10.6	1.2	30.5	16.2	467
SAL-PFC3	B05	Baseline	328	8.3	5.01	13.3	40	8.4	1.6	37.1	13.3	300
SAL-PFC3	B05	T2	361	23.9	5.29	14.1	42.5	8.1	1.4	36.8	12.8	280
SAL-PFC3	B05	T6	369	22.2	5.49	14.6	43.9	8	1.6	36.2	13.1	366
SAL-PFC3	B05	T24	301	17.5	5.54	14.8	44.2	8.3	1.6	43.2	16.4	413
SAL-PFC3	B05	T48	216	16.9	5.44	14.4	43.6	7.5	1.4	35.8	14.3	410
SAL-PFC3	B05	T72	122	16.4	5.09	13.4	40.2	7.8	1.5	35.6	14.1	551
SAL-PFC3	B05	T96	80	12	5.33	13.7	41.5	8	1.1	34.2	12.5	538
SAL-PFC3	B05	T120	67	18.4	5.02	12.6	38.7	8.9	1.1	37.8	15.5	346
SAL-PFC3	B12	Baseline	239	6.8	5.37	14	42.6	8.8	1.2	27.8	13.6	347
SAL-PFC3	B12	T2	292	23.2	5.79	14.9	46.1	9.1	1.3	29.2	13.5	365
SAL-PFC3	B12	T6	261	15	5.03	13.2	40.4	7.1	1.2	27.9	13.9	433
SAL-PFC3	B12	T24	275	13	6.03	15.5	47.9	8.6	1.4	34.6	17.5	535
SAL-PFC3	B12	T48	161	13.1	5.93	15.1	46.4	7.7	1.4	33.8	16.8	537
SAL-PFC3	B12	T72	93	13.5	5.95	15.3	47	7.7	1.7	32.8	15.2	502
SAL-PFC3	B12	T96	51	14	5.86	14.8	45.3	9	1.4	30.9	14.2	527
SAL-PFC3	B12	T120	51	11.5	5.78	14.7	44	9.1	1.4	30.2	15.2	448
SAL-PFC3	B14	Baseline	176	9.6	4.73	13.1	39.4	8.6	1.7	30.3	13.9	273
SAL-PFC3	B14	T2	211	13.1	4.87	13.4	40.5	8.8	1.9	29.4	14	292
SAL-PFC3	B14	T6	201	24.3	5	13.6	40.8	8.2	1.6	30	14	299
SAL-PFC3	B14	T24	156	12.3	5.19	14.1	42.4	8.3	1.8	38.7	22	246
SAL-PFC3	B14	T48	99	13.8	5.08	13.6	41.4	7.5	1.5	30.8	16	437
SAL-PFC3	B14	T72	73	14.3	4.86	13.1	39.4	7.5	1.4	32.2	15.9	353
SAL-PFC3	B14	T96	35	12.1	4.99	13.4	40.2	8.3	1.1	38.9	24.4	288
SAL-PFC3	B14	T120	24	15	4.89	12.9	38.9	8.9	0.8	30.9	15	294
SAL-PFC3	B16	Baseline	166	10	4.83	11.9	36.9	8.6	0.8	30.2	12.3	283
SAL-PFC3	B16	T2	193	13.9	5.01	12.1	38.3	8.8	0.9	27.1	12.3	325
SAL-PFC3	B16	T6	189	12.3	4.8	11.8	36.3	8	0.8	30.4	13.6	294
SAL-PFC3	B16	T24	169	11.6	4.91	12.1	37.1	7.7	1	37.2	19.6	221
SAL-PFC3	B16	T48	76	12.2	4.74	11.4	35.8	7.2	1	28.5	13.2	474
SAL-PFC3	B16	T72	42	11.6	4.67	11.2	34.9	8.1	1.1	28.9	12.5	493
SAL-PFC3	B16	T96	30	10.5	3.5	8.5	26.1	9.4	1.3	29.9	13.5	486
SAL-PFC3	B16	T120	50	15.2	3.69	8.8	27.4	9.9	1.7	27.8	12.4	449

## Sheet: BodyWT
GROUP	BABOON ID	TIMEPT	BODY WT kg
SAL-SAL	B01	0h	25.92
SAL-SAL	B01	24h	25.54
SAL-SAL	B01	48h	25.82
SAL-SAL	B01	72h	26.02
SAL-SAL	B01	96h	25.82
SAL-SAL	B01	120h	25.46
LPS-SAL	B02	0h	24.84
LPS-SAL	B02	24h	24.08
LPS-SAL	B02	48h	24.26
LPS-SAL	B02	72h	24.3
LPS-SAL	B02	96h	24.06
LPS-SAL	B02	120h	24.34
SAL-PFC3	B03	0h	32.46
SAL-PFC3	B03	24h	32.16
SAL-PFC3	B03	48h	31.64
SAL-PFC3	B03	72h	31.7
SAL-PFC3	B03	96h	31.6
SAL-PFC3	B03	120h	32.02
SAL-PFC12	B04	0h	35.72
SAL-PFC12	B04	24h	35.02
SAL-PFC12	B04	48h	35.28
SAL-PFC12	B04	72h	35.44
SAL-PFC12	B04	96h	35.54
SAL-PFC12	B04	120h	34.88
SAL-PFC3	B05	0h	32.24
SAL-PFC3	B05	24h	30.82
SAL-PFC3	B05	48h	31.14
SAL-PFC3	B05	72h	31.86
SAL-PFC3	B05	96h	32.1
SAL-PFC3	B05	120h	32.36
LPS-PFC3	B06	0h	33.94
LPS-PFC3	B06	24h	33.76
LPS-PFC3	B06	48h	33.38
LPS-PFC3	B06	72h	33
LPS-PFC3	B06	96h	33.06
LPS-PFC3	B06	120h	33.02
SAL-PFC12	B07	0h	26.32
SAL-PFC12	B07	24h	26
SAL-PFC12	B07	48h	25.92
SAL-PFC12	B07	72h	26.2
SAL-PFC12	B07	96h	26.08
SAL-PFC12	B07	120h	25.86
LPS-PFC3	B08	0h	31.94
LPS-PFC3	B08	24h	31.8
LPS-PFC3	B08	48h	30.92
LPS-PFC3	B08	72h	31.08
LPS-PFC3	B08	96h	30.94
LPS-PFC3	B08	120h	30.62
SAL-SAL	B11	0h	28.64
SAL-SAL	B11	24h	28.34
SAL-SAL	B11	48h	28.52
SAL-SAL	B11	72h	28.42
SAL-SAL	B11	96h	28.46
SAL-SAL	B11	120h	28.04
SAL-PFC3	B12	0h	32.78
SAL-PFC3	B12	24h	31.74
SAL-PFC3	B12	48h	32.18
SAL-PFC3	B12	72h	32.16
SAL-PFC3	B12	96h	32.22
SAL-PFC3	B12	120h	31.78
LPS-PFC3	B13	0h	31.62
LPS-PFC3	B13	24h	29.78
LPS-PFC3	B13	48h	30.34
LPS-PFC3	B13	72h	30.76
LPS-PFC3	B13	96h	31.06
LPS-PFC3	B13	120h	31.04
SAL-PFC3	B14	0h	36.5
SAL-PFC3	B14	24h	35.34
SAL-PFC3	B14	48h	36.2
SAL-PFC3	B14	72h	35.68
SAL-PFC3	B14	96h	36.16
SAL-PFC3	B14	120h	35.88
SAL-PFC3	B16	0h	27.94
SAL-PFC3	B16	24h	27.52
SAL-PFC3	B16	48h	27.68
SAL-PFC3	B16	72h	27.82
SAL-PFC3	B16	96h	28.14
SAL-PFC3	B16	120h	27.5
LPS-SAL	B17	0h	32.36
LPS-SAL	B17	24h	32.16
LPS-SAL	B17	48h	31.66
LPS-SAL	B17	72h	31.3
LPS-SAL	B17	96h	31.06
LPS-SAL	B17	120h	30.68
SAL-PFC12	B18	0h	28.8
SAL-PFC12	B18	24h	28.14
SAL-PFC12	B18	48h	28.1
SAL-PFC12	B18	72h	28.62
SAL-PFC12	B18	96h	28.42
SAL-PFC12	B18	120h	28.18
SAL-SAL	B20	0h	30.38
SAL-SAL	B20	24h	30.38
SAL-SAL	B20	48h	30.54
SAL-SAL	B20	72h	30.2
SAL-SAL	B20	96h	29.68
SAL-SAL	B20	120h	29.58
SAL-PFC12	B21	0h	30.08
SAL-PFC12	B21	24h	29.08
SAL-PFC12	B21	48h	29.66
SAL-PFC12	B21	72h	29.74
SAL-PFC12	B21	96h	29.64
SAL-PFC12	B21	120h	29.38
SAL-SAL	B22	0h	28.08
SAL-SAL	B22	24h	27.9
SAL-SAL	B22	48h	28.4
SAL-SAL	B22	72h	28.24
SAL-SAL	B22	96h	28.76
SAL-SAL	B22	120h	28.72
SAL-PFC12	B23	0h	38.06
SAL-PFC12	B23	24h	37.56
SAL-PFC12	B23	48h	37.66
SAL-PFC12	B23	72h	36.58
SAL-PFC12	B23	96h	37.76
SAL-PFC12	B23	120h	36.68
LPS-SAL	B25	0h	29.82
LPS-SAL	B25	24h	30.5
LPS-SAL	B25	48h	30.04
LPS-SAL	B25	72h	29.62
LPS-SAL	B25	96h	28.94
LPS-SAL	B25	120h	28.88
LPS-SAL	B15	0h	28.66
LPS-SAL	B15	24h	28.76
LPS-SAL	B15	48h	29.74
LPS-SAL	B15	72h	28.8
LPS-SAL	B15	96h	28.32
LPS-SAL	B15	120h	28.06

## Sheet: CYTOKINES
Sample	TREATMENT GROUP	Time	IL-1Ra (pg/mL)	TNF-a (pg/mL)	MIP-1a (pg/mL)	MIP-1b (pg/mL)	IL-6 (pg/mL)	CD14		LN(IL-1Ra (pg/mL))	LN(TNF-a (pg/mL))	LN(MIP-1a (pg/mL))	Ln(MIP-1b (pg/mL))	LN(IL-6 (pg/mL) )	LN(CD14 )
B01	SAL-SAL	0	144.99	0.11	1.15	50.61	18.11	448655		4.97666	-2.20727	0.139762	3.92415	2.89646	13.014
B01	SAL-SAL	0.5	332.34	0.11	1.15	16	30.23	258116		5.80616	-2.20727	0.139762	2.77259	3.40883	12.4612
B01	SAL-SAL	2	2662.72	0.11	3.91	50.61	122.38	1000000		7.8871	-2.20727	1.36354	3.92415	4.80713	13.8155
B01	SAL-SAL	6	874.88	0.11	1.15	16	180.97	345232		6.77409	-2.20727	0.139762	2.77259	5.19833	12.752
B01	SAL-SAL	24	198.03	0.11	1.15	16	24.17	349189		5.28842	-2.20727	0.139762	2.77259	3.18511	12.7634
B01	SAL-SAL	48	168.37	0.11	1.15	16	14.47	271391		5.12616	-2.20727	0.139762	2.77259	2.67208	12.5113
B01	SAL-SAL	72	180.37	0.11	1.15	16	4.48	244900		5.19501	-2.20727	0.139762	2.77259	1.49962	12.4086
B01	SAL-SAL	96	166.35	0.11	1.15	16	10.84	368488		5.11409	-2.20727	0.139762	2.77259	2.38324	12.8172
B01	SAL-SAL	120	154.89	0.11	7.84	16	18.11	521515		5.04272	-2.20727	2.05924	2.77259	2.89646	13.1645
B11	SAL-SAL	0	146.94	0.11	1.15	16	4.48	39787.2		4.99002	-2.20727	0.139762	2.77259	1.49962	10.5913
B11	SAL-SAL	0.5	123.18	0.11	1.15	16	31.6	46847		4.81365	-2.20727	0.139762	2.77259	3.45316	10.7546
B11	SAL-SAL	2	324.17	0.11	1.15	16	92.88	54456.4		5.78127	-2.20727	0.139762	2.77259	4.53131	10.9052
B11	SAL-SAL	6	247.38	0.11	1.15	50.61	81.63	43578.9		5.51093	-2.20727	0.139762	3.92415	4.4022	10.6823
B11	SAL-SAL	24	199.67	0.11	1.15	16	32.62	23428.9		5.29667	-2.20727	0.139762	2.77259	3.48493	10.0617
B11	SAL-SAL	48	165.52	0.11	1.15	16	10.84	32031.1		5.10909	-2.20727	0.139762	2.77259	2.38324	10.3745
B11	SAL-SAL	72	172.3	0.11	1.15	16	10.84	36676.4		5.14924	-2.20727	0.139762	2.77259	2.38324	10.5099
B11	SAL-SAL	96	155.89	0.11	1.15	16	4.48	31961.4		5.04915	-2.20727	0.139762	2.77259	1.49962	10.3723
B11	SAL-SAL	120	230.06	0.11	1.15	16	25.79	31781.2		5.43834	-2.20727	0.139762	2.77259	3.24999	10.3666
B20	SAL-SAL	0	275.29	0.11	1.15	16	18.11	136096		5.61783	-2.20727	0.139762	2.77259	2.89646	11.8211
B20	SAL-SAL	0.5	269.73	0.11	1.15	50.61	18.11	113641		5.59742	-2.20727	0.139762	3.92415	2.89646	11.6408
B20	SAL-SAL	2	358	0.11	1.15	16	58.24	61822		5.88053	-2.20727	0.139762	2.77259	4.06457	11.032
B20	SAL-SAL	6	361.34	0.11	1.15	16	65.9	25153.5		5.88982	-2.20727	0.139762	2.77259	4.18814	10.1328
B20	SAL-SAL	24	303.08	0.11	1.15	16	10.84	23345.1		5.714	-2.20727	0.139762	2.77259	2.38324	10.0581
B20	SAL-SAL	48	279.93	0.11	1.15	16	4.48	15556.3		5.63454	-2.20727	0.139762	2.77259	1.49962	9.65222
B20	SAL-SAL	72	257.96	0.11	1.15	16	4.48	31251.2		5.5528	-2.20727	0.139762	2.77259	1.49962	10.3498
B20	SAL-SAL	96	351.9	0.11	1.15	16	18.11	38414.1		5.86335	-2.20727	0.139762	2.77259	2.89646	10.5562
B20	SAL-SAL	120	348.13	0.11	1.15	16	38.23	82316.6		5.85258	-2.20727	0.139762	2.77259	3.64362	11.3183
B22	SAL-SAL	0	165.12	0.11	1.15	16	16.37	38192.9		5.10667	-2.20727	0.139762	2.77259	2.79545	10.5504
B22	SAL-SAL	0.5	161.01	0.11	1.15	16	21.27	50450.8		5.08147	-2.20727	0.139762	2.77259	3.0573	10.8288
B22	SAL-SAL	2	648.44	0.11	1.15	16	57.3	25047.6		6.47457	-2.20727	0.139762	2.77259	4.0483	10.1285
B22	SAL-SAL	6	457.57	0.11	1.15	16	74.07	26065.7		6.12593	-2.20727	0.139762	2.77259	4.30501	10.1684
B22	SAL-SAL	24	265.47	0.11	1.15	16	39.53	29040		5.5815	-2.20727	0.139762	2.77259	3.67706	10.2764
B22	SAL-SAL	48	354.77	0.11	1.15	16	30.23	25435.5		5.87147	-2.20727	0.139762	2.77259	3.40883	10.1439
B22	SAL-SAL	72	207.23	0.11	3.91	16	4.48	40174.2		5.33383	-2.20727	1.36354	2.77259	1.49962	10.601
B22	SAL-SAL	96	236.45	0.11	1.15	16	18.11	38516.7		5.46574	-2.20727	0.139762	2.77259	2.89646	10.5588
B22	SAL-SAL	120	204.47	0.11	1.15	16	27.33	25317.9		5.32042	-2.20727	0.139762	2.77259	3.30798	10.1393
B06	LPS-PFC3	0	69.12	0.04	3.52	2.44	3.42	22382.7		4.23584	-3.21888	1.25846	0.891998	1.22964	10.016
B06	LPS-PFC3	0.5	1477.66	6000	1712.05	6864.83	9346.71	33276.2		7.29822	8.69951	7.44545	8.83417	9.14278	10.4126
B06	LPS-PFC3	2	3691.51	131.87	117.47	712.68	14002.6	36763.7		8.21379	4.88182	4.76618	6.56903	9.547	10.5123
B06	LPS-PFC3	6	2426.71	26.97	77.63	110.04	14002.6	34117.4		7.79429	3.29473	4.35195	4.70084	9.547	10.4376
B06	LPS-PFC3	24	1045.76	0.04	16.07	16.97	258.73	29232.1		6.9525	-3.21888	2.77695	2.83145	5.55579	10.283
B06	LPS-PFC3	48	503.91	0.04	15.65	2.44	35.66	57842.2		6.2224	-3.21888	2.75047	0.891998	3.57403	10.9655
B06	LPS-PFC3	72	201.9	0.04	4.92	10.06	17.65	86652		5.30777	-3.21888	1.59331	2.30857	2.87074	11.3697
B06	LPS-PFC3	96	151.87	0.04	3.52	2.44	29.13	52719.5		5.02302	-3.21888	1.25846	0.891998	3.37177	10.8727
B06	LPS-PFC3	120	157.83	0.04	3.52	16.97	74.95	39190.8		5.06152	-3.21888	1.25846	2.83145	4.31682	10.5762
B08	LPS-PFC3	0	73.81	0.04	4.7	2.44	5.88	44083.1		4.30149	-3.21888	1.54756	0.891998	1.77156	10.6938
B08	LPS-PFC3	0.5	1579.3	2653.48	999.33	5906.9	14002.6	64001.3		7.36474	7.88363	6.90709	8.68388	9.547	11.0667
B08	LPS-PFC3	2	38192.2	108.21	286.81	1242.96	14002.6	46901.7		10.5504	4.68407	5.65882	7.12525	9.547	10.7558
B08	LPS-PFC3	6	1955.64	22.31	216.82	251.71	14002.6	56436.7		7.57847	3.10504	5.37907	5.52828	9.547	10.9409
B08	LPS-PFC3	24	990.66	0.04	116.72	37.97	404.83	42672		6.89837	-3.21888	4.75978	3.6368	6.00347	10.6613
B08	LPS-PFC3	48	378.24	0.04	18.08	2.44	27.12	63805.3		5.93553	-3.21888	2.89481	0.891998	3.30027	11.0636
B08	LPS-PFC3	72	233.7	0.04	9.25	2.44	22.07	69687.4		5.45404	-3.21888	2.22462	0.891998	3.09422	11.1518
B08	LPS-PFC3	96	123.79	0.04	5.96	2.44	17.82	137198		4.81859	-3.21888	1.78507	0.891998	2.88032	11.8292
B08	LPS-PFC3	120	191.11	0.04	5.51	2.44	30.77	244864		5.25285	-3.21888	1.70656	0.891998	3.42654	12.4085
B13	LPS-PFC3	0	108.14	0.04	3.52	2.44	3.42	55491.1		4.68343	-3.21888	1.25846	0.891998	1.22964	10.924
B13	LPS-PFC3	0.5	4294.01	2399.16	1143.94	6475.48	14002.6	42347.5		8.36498	7.78287	7.04223	8.77578	9.547	10.6537
B13	LPS-PFC3	2	3842.14	75.5	161.37	492.88	14002.6	19408.8		8.25378	4.32413	5.0837	6.20027	9.547	9.87348
B13	LPS-PFC3	6	4837.32	25.33	62.56	103.91	14002.6	48150.7		8.48412	3.23199	4.13613	4.64353	9.547	10.7821
B13	LPS-PFC3	24	984.03	4.91	36.98	19.43	3394.25	30325.7		6.89166	1.59127	3.61038	2.96682	8.12984	10.3198
B13	LPS-PFC3	48	493.36	0.04	20.74	2.44	72.81	27173.7		6.20124	-3.21888	3.03206	0.891998	4.28785	10.21
B13	LPS-PFC3	72	277.04	0.04	9.67	2.44	11.52	36320.2		5.62416	-3.21888	2.26903	0.891998	2.44408	10.5001
B13	LPS-PFC3	96	153.01	0.04	6.47	2.44	11.41	49070.4		5.0305	-3.21888	1.86718	0.891998	2.43449	10.801
B13	LPS-PFC3	120	144.07	0.04	5.59	2.44	16.36	43456.2		4.9703	-3.21888	1.72098	0.891998	2.79484	10.6795
B19	LPS-PFC3	0	121.84	0.04	7.55	19.43	3.42	336429		4.80271	-3.21888	2.02155	2.96682	1.22964	12.7261
B19	LPS-PFC3	0.5	1519.82	6000	1064.2	2190	14002.6	15319		7.32635	8.69951	6.96998	7.69166	9.547	9.63685
B24	LPS-PFC3	0	125.16	0.04	3.52	2.44	3.42	62139.2		4.82959	-3.21888	1.25846	0.891998	1.22964	11.0371
B24	LPS-PFC3	0.5	1001.8	2412.55	791.47	3692.82	7502.27	38729.3		6.90955	7.78844	6.67389	8.21415	8.92296	10.5644
B24	LPS-PFC3	2	1727.9	202.87	145.31	1066.47	14002.6	31471.6		7.45466	5.31257	4.97887	6.97211	9.547	10.3568
B24	LPS-PFC3	6	6080.15	40.83	474.83	893.48	14002.6	46761.5		8.71278	3.70942	6.16296	6.79512	9.547	10.7528
B02	LPS-SAL	0	203.99	18.35	21.41	773.44	81.03	40384.7		5.31807	2.90963	3.06386	6.65085	4.39482	10.6062
B02	LPS-SAL	0.5	4127.59	1359.18	407.87	4419.94	11457.5	51736		8.32545	7.21464	6.01095	8.39388	9.3464	10.8539
B02	LPS-SAL	2	16291.9	120.37	43.16	1400.78	63227.1	41557.6		9.69843	4.79057	3.76491	7.24478	11.0545	10.6348
B02	LPS-SAL	6	6526.49	69.2	19.83	722.99	12322.7	34244.8		8.78362	4.237	2.9872	6.5834	9.4192	10.4413
B02	LPS-SAL	24	3464.35	26.4	16.88	687.81	1421.88	32378.8		8.15028	3.27336	2.82613	6.53351	7.25974	10.3853
B02	LPS-SAL	48	622.02	9.78	8.46	318.75	111.61	29882.9		6.43297	2.28034	2.13535	5.76441	4.71501	10.305
B02	LPS-SAL	72	340.74	4.83	7.76	407.78	70.68	37617.5		5.83112	1.57485	2.04898	6.01073	4.25816	10.5352
B02	LPS-SAL	96	328.06	9.78	10.21	411.37	79.64	31538.4		5.7932	2.28034	2.32337	6.01949	4.37752	10.359
B02	LPS-SAL	120	301.31	10.67	9.49	375.45	120.13	55277.2		5.70814	2.36744	2.25024	5.92813	4.78857	10.9201
B15	LPS-SAL	0	210.75	0.54	0.06	9.59	0.9	88004.2		5.35067	-0.616186	-2.81341	2.26072	-0.105361	11.3851
B15	LPS-SAL	0.5	2733.46	6000	1557	10212.1	63227.1	66472.9		7.91332	8.69951	7.35052	9.23133	11.0545	11.1046
B15	LPS-SAL	2	16291.9	187.96	115.98	1110.95	63227.1	60828.4		9.69843	5.23623	4.75342	7.01297	11.0545	11.0158
B15	LPS-SAL	6	16291.9	32.26	17.97	81.14	63227.1	35722.2		9.69843	3.47383	2.8887	4.39618	11.0545	10.4835
B15	LPS-SAL	24	2650.64	0.54	0.13	9.59	2129.94	23976.1		7.88256	-0.616186	-2.04022	2.26072	7.66385	10.0848
B15	LPS-SAL	48	762.31	0.54	0.06	9.59	58.67	34936.3		6.63635	-0.616186	-2.81341	2.26072	4.07193	10.4613
B15	LPS-SAL	72	422.4	0.54	0.06	9.59	28.35	28693.2		6.04595	-0.616186	-2.81341	2.26072	3.34463	10.2644
B15	LPS-SAL	96	265.49	0.54	0.06	9.59	14.11	42872.1		5.58158	-0.616186	-2.81341	2.26072	2.64688	10.666
B15	LPS-SAL	120	225.79	0.54	0.06	9.59	8.72	76371.4		5.41961	-0.616186	-2.81341	2.26072	2.16562	11.2434
B17	LPS-SAL	0	302.81	0.54	0.06	9.59	0.9	87724.2		5.71311	-0.616186	-2.81341	2.26072	-0.105361	11.382
B17	LPS-SAL	0.5	4582.13	6000	2910.95	24498.8	63227.1	154424		8.42992	8.69951	7.97623	10.1064	11.0545	11.9475
B17	LPS-SAL	2	16291.9	395.29	518.88	7866.52	63227.1	93616.9		9.69843	5.97962	6.25167	8.97037	11.0545	11.447
B17	LPS-SAL	6	9964.96	35.99	31.8	198.11	49836.9	57850.5		9.20683	3.58324	3.45947	5.28882	10.8165	10.9656
B17	LPS-SAL	24	2739.82	1.25	1.09	10.22	2340.23	53883.6		7.91565	0.223144	0.0861777	2.32435	7.758	10.8946
B17	LPS-SAL	48	1818.02	0.54	0.09	10.22	186.41	53616.8		7.5055	-0.616186	-2.40795	2.32435	5.22795	10.8896
B17	LPS-SAL	72	961.74	0.54	0.45	10.22	94.82	127889		6.86874	-0.616186	-0.798508	2.32435	4.55198	11.7589
B17	LPS-SAL	96	515.21	0.54	0.13	9.59	53.79	112183		6.24457	-0.616186	-2.04022	2.26072	3.98509	11.6279
B17	LPS-SAL	120	433.99	0.54	0.06	9.59	36.27	113552		6.07302	-0.616186	-2.81341	2.26072	3.59099	11.64
B25	LPS-SAL	0	161.31	0.54	0.06	9.59	0.9	123130		5.08333	-0.616186	-2.81341	2.26072	-0.105361	11.721
B25	LPS-SAL	0.5	2629.92	2739.23	828.93	9504.21	29105.5	81566.5		7.87471	7.91543	6.72014	9.15949	10.2787	11.3092
B25	LPS-SAL	2	6984.44	63.1	21.58	1139.58	63227.1	71526.1		8.85144	4.14472	3.07177	7.03842	11.0545	11.1778
B25	LPS-SAL	6	9664.25	26.99	2.17	107.5	26234.4	111477		9.17619	3.29547	0.774727	4.67749	10.1748	11.6216
B25	LPS-SAL	24	1867.64	0.54	0.06	9.59	795.33	53405.8		7.53243	-0.616186	-2.81341	2.26072	6.67876	10.8857
B25	LPS-SAL	48	764.11	0.54	0.06	9.59	72.24	114626		6.63871	-0.616186	-2.81341	2.26072	4.27999	11.6494
B25	LPS-SAL	72	415.44	0.54	0.06	9.59	14.11	111087		6.02934	-0.616186	-2.81341	2.26072	2.64688	11.6181
B25	LPS-SAL	96	280.61	0.54	0.06	9.59	8.72	141118		5.63697	-0.616186	-2.81341	2.26072	2.16562	11.8573
B25	LPS-SAL	120	291.14	0.54	0.06	9.59	8.72	91658		5.6738	-0.616186	-2.81341	2.26072	2.16562	11.4258
B04	SAL-PFC12	0	64.12	0.16	0.97	2.44	2.51	38875.8		4.16076	-1.83258	-0.0304592	0.891998	0.920283	10.5681
B04	SAL-PFC12	0.5	48.98	0.16	0.97	2.44	13.01	20933.2		3.89141	-1.83258	-0.0304592	0.891998	2.56572	9.94909
B04	SAL-PFC12	2	356.67	0.16	0.97	2.44	215.85	39187.5		5.87681	-1.83258	-0.0304592	0.891998	5.37458	10.5761
B04	SAL-PFC12	6	246.57	0.16	0.97	13.57	54.2	29906.7		5.50765	-1.83258	-0.0304592	2.60786	3.99268	10.3058
B04	SAL-PFC12	24	143.05	0.16	1.46	9.85	14.3	33252.3		4.96319	-1.83258	0.378436	2.28747	2.66026	10.4119
B04	SAL-PFC12	48	102.15	0.16	9.13	25.13	5.17	79200.9		4.62644	-1.83258	2.21157	3.22406	1.64287	11.2797
B04	SAL-PFC12	72	134.82	0.16	16.7	25.32	10.35	67206		4.90394	-1.83258	2.81541	3.23159	2.33699	11.1155
B04	SAL-PFC12	96	208.04	0.16	14.39	19.74	20.21	54151.1		5.33773	-1.83258	2.66653	2.98265	3.00618	10.8995
B04	SAL-PFC12	120	113.83	0.16	15.16	12.93	2.51	42140.4		4.73471	-1.83258	2.71866	2.55955	0.920283	10.6488
B07	SAL-PFC12	0	54.15	0.16	0.97	12.93	4.26	26000.3		3.99176	-1.83258	-0.0304592	2.55955	1.44927	10.1659
B07	SAL-PFC12	0.5	35.13	0.16	0.97	9.85	7.49	12048.5		3.55906	-1.83258	-0.0304592	2.28747	2.01357	9.3967
B07	SAL-PFC12	2	46.58	0.16	0.97	9.85	13.01	14098		3.84117	-1.83258	-0.0304592	2.28747	2.56572	9.55379
B07	SAL-PFC12	6	49.45	0.16	1.29	33.91	46.55	7515.79		3.90096	-1.83258	0.254642	3.52371	3.84053	8.92476
B07	SAL-PFC12	24	74.8	0.16	3.6	19.45	14.3	19316.3		4.31482	-1.83258	1.28093	2.96785	2.66026	9.8687
B07	SAL-PFC12	48	115.74	0.16	17.97	35.46	17.86	20911.2		4.75135	-1.83258	2.8887	3.56841	2.88256	9.94804
B07	SAL-PFC12	72	185.64	0.16	15.69	25.13	17.86	27300.9		5.22381	-1.83258	2.75302	3.22406	2.88256	10.2147
B07	SAL-PFC12	96	167.14	0.16	9.48	25.13	70.02	23412.7		5.11883	-1.83258	2.24918	3.22406	4.24878	10.061
B07	SAL-PFC12	120	80.4	0.32	16.33	32.99	184.02	25739.7		4.38701	-1.13943	2.793	3.4962	5.21504	10.1558
B18	SAL-PFC12	0	53.03	0.16	1.29	32.99	6	11687.7		3.97086	-1.83258	0.254642	3.4962	1.79176	9.3663
B18	SAL-PFC12	0.5	63.2	0.48	1.89	40.18	7.49	19298.9		4.1463	-0.733969	0.636577	3.69337	2.01357	9.8678
B18	SAL-PFC12	2	292.6	0.24	1.46	40.2	75.65	16205.7		5.67881	-1.42712	0.378436	3.69387	4.32612	9.69312
B18	SAL-PFC12	6	588.41	0.32	2.55	45.59	234.26	10747.3		6.37742	-1.13943	0.936093	3.81969	5.45643	9.28241
B18	SAL-PFC12	24	145.42	0.16	3.6	37.83	20.28	15152.2		4.97963	-1.83258	1.28093	3.6331	3.00964	9.6259
B18	SAL-PFC12	48	139.26	0.16	21.37	44.77	43.76	11332		4.93634	-1.83258	3.06199	3.80154	3.77872	9.33539
B18	SAL-PFC12	72	129.81	0.16	22.35	45.82	11.72	8904.85		4.86607	-1.83258	3.10683	3.82472	2.4613	9.09435
B18	SAL-PFC12	96	169.41	0.32	31.44	60.96	10.35	22267.2		5.13232	-1.13943	3.44808	4.11022	2.33699	10.0109
B18	SAL-PFC12	120	179.27	0.16	28.57	71.12	20.28	15958.3		5.18889	-1.83258	3.35236	4.26437	3.00964	9.67774
B21	SAL-PFC12	0	82.4	0.16	0.97	8.11	3.43	52475.1		4.41159	-1.83258	-0.0304592	2.0931	1.23256	10.8681
B21	SAL-PFC12	0.5	100.48	0.16	0.97	2.44	10.35	43019.5		4.60996	-1.83258	-0.0304592	0.891998	2.33699	10.6694
B21	SAL-PFC12	2	616.16	0.16	0.97	9.85	35.1	44613.9		6.42351	-1.83258	-0.0304592	2.28747	3.5582	10.7058
B21	SAL-PFC12	6	747.7	0.16	3.15	22.05	190.51	47405		6.617	-1.83258	1.1474	3.09331	5.2497	10.7665
B21	SAL-PFC12	24	237.61	0.16	3.6	16.66	26.3	50717.2		5.47063	-1.83258	1.28093	2.81301	3.26957	10.834
B21	SAL-PFC12	48	157.56	0.16	9.33	12.93	17.95	32028		5.05981	-1.83258	2.23324	2.55955	2.88759	10.3744
B21	SAL-PFC12	72	132.02	0.16	9.78	16.66	15.53	35434		4.88295	-1.83258	2.28034	2.81301	2.74277	10.4754
B21	SAL-PFC12	96	154.48	0.16	6.87	16.66	13.01	43325.7		5.04006	-1.83258	1.92716	2.81301	2.56572	10.6765
B21	SAL-PFC12	120	156.23	0.16	5.23	19.74	14.3	35819.1		5.05133	-1.83258	1.65441	2.98265	2.66026	10.4862
B23	SAL-PFC12	0	88.78	0.35	2.51	13.01	6.41	34748.6		4.48616	-1.04982	0.920283	2.56572	1.85786	10.4559
B23	SAL-PFC12	0.5	113.9	0.35	4.13	32.31	19.42	23365.4		4.73532	-1.04982	1.41828	3.47538	2.9663	10.059
B23	SAL-PFC12	2	376.35	0.35	4.4	33.27	68.43	24494.7		5.93052	-1.04982	1.4816	3.50466	4.22581	10.1062
B23	SAL-PFC12	6	1202.13	1.2	21.57	81.29	409.54	21632.5		7.09185	0.182322	3.0713	4.39802	6.01503	9.98195
B23	SAL-PFC12	24	365.82	0.35	8.18	21	87.86	27760.8		5.90214	-1.04982	2.10169	3.04452	4.47574	10.2314
B23	SAL-PFC12	48	243.73	0.35	22	20.84	18.26	37240.9		5.49606	-1.04982	3.09104	3.03687	2.90471	10.5252
B23	SAL-PFC12	72	345.78	0.61	36.25	27.14	12.81	51873.4		5.8458	-0.494296	3.59044	3.30101	2.55023	10.8566
B23	SAL-PFC12	96	159.39	0.87	14.24	18.69	13.66	35161.9		5.07135	-0.139262	2.65605	2.92799	2.61447	10.4677
B23	SAL-PFC12	120	142.13	0.35	7.66	16.37	19.35	27763		4.95674	-1.04982	2.03601	2.79545	2.96269	10.2315
B03	Sal-PFC3	0	20.79	0.61	7.5	2.44	1.98	11717.1		3.03447	-0.494296	2.0149	0.891998	0.683097	9.36881
B03	Sal-PFC3	0.5	53.61	0.61	6.4	2.44	38.43	17557.5		3.98174	-0.494296	1.8563	0.891998	3.64884	9.77324
B03	Sal-PFC3	2	537.9	0.61	6.64	2.44	124.22	17080		6.28767	-0.494296	1.89311	0.891998	4.82205	9.74566
B03	Sal-PFC3	6	364.25	0.61	7.5	25.97	173.18	16360		5.89784	-0.494296	2.0149	3.25694	5.15433	9.7026
B03	Sal-PFC3	24	111.65	0.61	10.67	22.82	16.47	13517.4		4.71537	-0.494296	2.36744	3.12764	2.80154	9.51173
B03	Sal-PFC3	48	92.5	0.61	11.69	37.42	4.79	25003.5		4.52721	-0.494296	2.45873	3.62221	1.56653	10.1268
B03	Sal-PFC3	72	182.81	0.61	9.35	16.98	109.45	39340.6		5.20845	-0.494296	2.23538	2.83204	4.69547	10.58
B03	Sal-PFC3	96	97.22	0.61	7.97	22.82	6.01	34973.6		4.57698	-0.494296	2.07568	3.12764	1.79342	10.4623
B03	Sal-PFC3	120	70.18	0.61	8.16	2.44	7.22	18880.8		4.25106	-0.494296	2.09924	0.891998	1.97685	9.8459
B05	Sal-PFC3	0	29.2	0.61	7.23	16.98	12.35	5514.8		3.37417	-0.494296	1.97824	2.83204	2.51366	8.61519
B05	Sal-PFC3	0.5	63.76	0.61	10.04	28.67	29.51	9599.4		4.15513	-0.494296	2.30658	3.35585	3.38473	9.16946
B05	Sal-PFC3	2	289.06	0.61	7.7	37.42	71.74	12128.5		5.66663	-0.494296	2.04122	3.62221	4.27305	9.40331
B05	Sal-PFC3	6	531.59	0.61	9.89	28.67	149.75	6670.65		6.27587	-0.494296	2.29152	3.35585	5.00897	8.80547
B05	Sal-PFC3	24	273.14	0.61	11.9	31.57	39.21	8799.8		5.60998	-0.494296	2.47654	3.45221	3.66893	9.08248
B05	Sal-PFC3	48	297.57	0.61	11.53	25.97	29.68	19903.3		5.69565	-0.494296	2.44495	3.25694	3.39047	9.89864
B05	Sal-PFC3	72	193.76	0.61	7.5	2.44	14.6	14874		5.26662	-0.494296	2.0149	0.891998	2.68102	9.60737
B05	Sal-PFC3	96	152.79	0.61	9.03	30.63	13.06	17551.5		5.02906	-0.494296	2.20055	3.42198	2.56955	9.7729
B05	Sal-PFC3	120	210.89	0.61	6.76	37.42	10.42	19042.4		5.35134	-0.494296	1.91102	3.62221	2.34373	9.85442
B12	Sal-PFC3	0	26.07	0.61	4.39	20.12	1.98	45438.6		3.26079	-0.494296	1.47933	3.00171	0.683097	10.7241
B12	Sal-PFC3	0.5	29.76	0.61	4.39	2.44	18.85	25249.9		3.39317	-0.494296	1.47933	0.891998	2.93651	10.1366
B12	Sal-PFC3	2	96.36	0.61	4.39	25.97	77.41	27169.6		4.56809	-0.494296	1.47933	3.25694	4.34912	10.2099
B12	Sal-PFC3	6	469.91	0.61	8.73	49.25	312.2	21486.4		6.15254	-0.494296	2.16677	3.89691	5.74364	9.97518
B12	Sal-PFC3	24	301.76	0.61	10.35	2.44	1.98	31297.5		5.70963	-0.494296	2.33699	0.891998	0.683097	10.3513
B12	Sal-PFC3	48	136.69	0.61	8.53	20.12	4.79	21827.4		4.91772	-0.494296	2.14359	3.00171	1.56653	9.99092
B12	Sal-PFC3	72	80.09	0.61	4.39	2.44	1.98	23143.6		4.38315	-0.494296	1.47933	0.891998	0.683097	10.0495
B12	Sal-PFC3	96	28.64	0.61	4.39	2.44	1.98	28937.7		3.3548	-0.494296	1.47933	0.891998	0.683097	10.2729
B12	Sal-PFC3	120	33.13	0.61	4.39	16.98	1.98	29395.6		3.50044	-0.494296	1.47933	2.83204	0.683097	10.2886
B16	Sal-PFC3	0	28.38	0.61	4.39	37.42	4.79	3912.82		3.34568	-0.494296	1.47933	3.62221	1.56653	8.27201
B16	Sal-PFC3	0.5	37.6	0.61	9.18	46.17	11.54	1859.54		3.627	-0.494296	2.21703	3.83233	2.44582	7.52808
B16	Sal-PFC3	2	91.66	0.61	9	45.8	22.84	5293.23		4.51809	-0.494296	2.19722	3.82428	3.12851	8.57418
B16	Sal-PFC3	6	729.51	0.86	32.2	110.58	236.17	5110.08		6.59237	-0.150823	3.47197	4.70574	5.46455	8.53897
B16	Sal-PFC3	24	174.54	0.61	13.23	47.01	22.02	2910.85		5.16215	-0.494296	2.58249	3.85036	3.09195	7.9762
B16	Sal-PFC3	48	162.53	0.61	12.61	47.89	95.35	2864.06		5.09086	-0.494296	2.53449	3.86891	4.55755	7.96
B16	Sal-PFC3	72	119.63	0.61	8.34	44.18	23.74	13290.7		4.7844	-0.494296	2.12106	3.78827	3.16716	9.49482
B16	Sal-PFC3	96	98.46	0.61	4.39	28.39	16.53	19738.8		4.58965	-0.494296	1.47933	3.34604	2.80518	9.89034
B16	Sal-PFC3	120	97.89	0.61	5.76	23.33	18.35	15329.3		4.58384	-0.494296	1.75094	3.14974	2.90963	9.63752
B14	Sal-PFC3	0	50.81	0.35	2.51	13.8	6.41	53034.5		3.92809	-1.04982	0.920283	2.62467	1.85786	10.8787
B14	Sal-PFC3	0.5	46.08	0.35	2.51	9.78	12.4	40897.5		3.83038	-1.04982	0.920283	2.28034	2.5177	10.6188
B14	Sal-PFC3	2	70.17	0.35	2.51	11.23	27.52	43792.7		4.25092	-1.04982	0.920283	2.41859	3.31491	10.6872
B14	Sal-PFC3	6	1043.93	1.28	10.16	45.91	272.88	47196.2		6.95075	0.24686	2.31846	3.82668	5.60903	10.7621
B14	Sal-PFC3	24	250.08	0.35	6.28	13.8	18.26	53411.7		5.52178	-1.04982	1.83737	2.62467	2.90471	10.8858
B14	Sal-PFC3	48	108.87	0.35	7.24	13.8	6.41	69697.3		4.69015	-1.04982	1.97962	2.62467	1.85786	11.1519
B14	Sal-PFC3	72	183.97	0.35	4.63	17.56	15.83	74032.9		5.21477	-1.04982	1.53256	2.86562	2.76191	11.2123
B14	Sal-PFC3	96	141.58	0.35	2.51	13.8	15.83	40768.3		4.95286	-1.04982	0.920283	2.62467	2.76191	10.6157
B14	Sal-PFC3	120	99.82	0.35	2.51	9.45	9.43	41042.2		4.60337	-1.04982	0.920283	2.24601	2.2439	10.6224
B09	LPS-PFC12	0	102.75	0.04	3.52	2.44	3.42	33215.8		4.6323	-3.21888	1.25846	0.891998	1.22964	10.4108
B09	LPS-PFC12	0.5	1281.12	6000	444.45	3586.81	14002.6	16138.2		7.15549	8.69951	6.09684	8.18502	9.547	9.68894
B09	LPS-PFC12	2	2515.85	533.7	208.03	1114.61	14002.6	37055.8		7.83037	6.27983	5.33768	7.01626	9.547	10.5202
B09	LPS-PFC12	6	73179.2	31.22	137.08	250.41	14002.6	27161.8		11.2007	3.44106	4.92056	5.5231	9.547	10.2096
B09	LPS-PFC12	24	73179.2	24.48	389.4	292.24	14002.6	43453.5		11.2007	3.19786	5.96461	5.67758	9.547	10.6794
B10	LPS-PFC12	0	70.65	0.04	3.52	2.44	3.42	8226.96		4.25774	-3.21888	1.25846	0.891998	1.22964	9.01517
B10	LPS-PFC12	0.5	1249.57	1302.17	1790.11	3082.71	7326.22	6356.99		7.13055	7.17179	7.49003	8.03356	8.89921	8.75731
B10	LPS-PFC12	2	1996.08	184.61	531.57	2216.75	14002.6	8712.98		7.59894	5.21825	6.27583	7.7038	9.547	9.07257
B10	LPS-PFC12	6	5507.24	33.88	725	546.92	14002.6	14159		8.61382	3.52282	6.58617	6.3043	9.547	9.55811
B10	LPS-PFC12	24	2474.09	24.72	587.33	238.01	14002.6	7088.95		7.81363	3.20761	6.37559	5.47231	9.547	8.86629

## Sheet: Multiplate
Treatment Group	Sample #	Time (h)	Test name	Aggregation	Velocity	Area under the curve (U)
SAL-SAL	B01	0	ADP	33	4	13.9
SAL-SAL	B01	0	ASPI	49.9	7.8	27.5
SAL-SAL	B01	0	Collagen	32.6	6.5	7.2
SAL-SAL	B01	0	TRAP	0	0	0
SAL-SAL	B01	0	Ristocetin	14.3	3.1	7.5
SAL-SAL	B01	2	ADP	35.6	4.6	19
SAL-SAL	B01	2	Collagen	71.3	8.6	21.3
SAL-SAL	B01	2	TRAP	12	2.2	4.5
SAL-SAL	B01	2	ASPI	64.5	12.8	42.8
SAL-SAL	B01	2	Ristocetin	38.6	6.3	21.5
SAL-SAL	B01	72	ADP	40.5	5.7	21.3
SAL-SAL	B01	72	Collagen	72.4	9.4	20.4
SAL-SAL	B01	72	TRAP	10.9	3.2	4.2
SAL-SAL	B01	72	ASPI	80.6	14.7	53.3
SAL-SAL	B01	72	Ristocetin	26.3	7.3	16.5
SAL-SAL	B01	96	ADP	72.4	8.3	33.1
SAL-SAL	B01	96	TRAP	13.9	2.6	6.7
SAL-SAL	B01	96	ASPI	62.3	10.8	39.4
SAL-SAL	B01	96	Ristocetin	22.1	4.3	13
SAL-SAL	B01	96	Collagen	71.6	9	19.9
SAL-SAL	B11	0	ADP	23.45	3.65	10.4
SAL-SAL	B11	0	Collagen	42.75	6.8	9.85
SAL-SAL	B11	0	TRAP	6.95	2.4	2.45
SAL-SAL	B11	0	ASPI	7.35	2.85	2.8
SAL-SAL	B11	0	Ristocetin	16.5	7.5	5.5
SAL-SAL	B11	2	ADP	59.3	7.6	31.6
SAL-SAL	B11	2	Collagen	90.4	12.1	23.9
SAL-SAL	B11	2	TRAP	61.9	7.2	19.4
SAL-SAL	B11	2	ASPI	14.6	4.4	8
SAL-SAL	B11	2	Ristocetin	33.4	8	20
SAL-SAL	B11	72	ADP	54.4	6.4	23.9
SAL-SAL	B11	72	Collagen	78.4	10.1	21.5
SAL-SAL	B11	72	TRAP	12	2.3	5.4
SAL-SAL	B11	72	ASPI	7.9	2.8	3.5
SAL-SAL	B11	72	Ristocetin	28.9	8	16.2
SAL-SAL	B11	96	ADP	32.6	4	16.4
SAL-SAL	B11	96	Collagen	64.7	9.1	17
SAL-SAL	B11	96	TRAP	21	3.3	6.8
SAL-SAL	B11	96	ASPI	17.8	3.5	10.4
SAL-SAL	B11	96	Ristocetin	38.65	8.05	21.35
SAL-SAL	B20	0	ADP	40.5	6.3	19.8
SAL-SAL	B20	0	Collagen	103.9	12.9	29.6
SAL-SAL	B20	0	TRAP	22.9	4.9	12.4
SAL-SAL	B20	0	ASPI	66.8	8.7	35.4
SAL-SAL	B20	0	Ristocetin	37.5	8.9	19.2
SAL-SAL	B20	2	ADP	83.3	9	40.1
SAL-SAL	B20	2	Collagen	181.5	18.7	60
SAL-SAL	B20	2	TRAP	31.9	4.6	16.1
SAL-SAL	B20	2	ASPI	67.5	12.3	43.7
SAL-SAL	B20	2	Ristocetin	53.6	14.6	33
SAL-SAL	B20	72	ADP	108.8	13.3	57.9
SAL-SAL	B20	72	Collagen	140.6	14.8	46.8
SAL-SAL	B20	72	TRAP	56.6	6.9	28.6
SAL-SAL	B20	72	ASPI	82.9	13.2	51.1
SAL-SAL	B20	72	Ristocetin	44.6	13.3	28.8
SAL-SAL	B20	96	ADP	87.8	10.2	44.3
SAL-SAL	B20	96	Collagen	115.5	11.9	38.6
SAL-SAL	B20	96	TRAP	68.6	10.2	41.1
SAL-SAL	B20	96	ASPI	69.4	12.5	43.8
SAL-SAL	B20	96	Ristocetin	48.8	16.1	30.8
SAL-SAL	B22	0	ADP	73.5	8.8	38.8
SAL-SAL	B22	0	Collagen	79.5	10.4	22.6
SAL-SAL	B22	0	TRAP	60.4	6.2	28.5
SAL-SAL	B22	0	ASPI	127.5	14.7	69.5
SAL-SAL	B22	0	Ristocetin	74.3	27.1	46.9
SAL-SAL	B22	2	ADP	73.1	9	38.6
SAL-SAL	B22	2	Collagen	118.9	14.5	42.1
SAL-SAL	B22	2	TRAP	55.9	5.9	25.6
SAL-SAL	B22	2	ASPI	99	12.7	63.6
SAL-SAL	B22	2	Ristocetin	81.4	26.8	54.3
SAL-SAL	B22	72	ADP	70.9	10.9	40.6
SAL-SAL	B22	72	Collagen	105.8	13.1	36.8
SAL-SAL	B22	72	TRAP	43.9	4.8	20.5
SAL-SAL	B22	72	ASPI	154.9	20.3	90.1
SAL-SAL	B22	72	Ristocetin	99	38.9	65.5
SAL-SAL	B22	96	ADP	79.9	7.3	39.3
SAL-SAL	B22	96	Collagen	107.3	12.4	32.8
SAL-SAL	B22	96	TRAP	33.8	6.4	16.8
SAL-SAL	B22	96	ASPI	130.1	16.9	75.4
SAL-SAL	B22	96	Ristocetin	75.4	25.2	46.6
LPS-SAL	B02	0	ADP	37.7	4.55	16.65
LPS-SAL	B02	0	Collagen	44.8	7.2	10.45
LPS-SAL	B02	0	ASPI	21	5.3	12.9
LPS-SAL	B02	0	TRAP	21.8	3	10.7
LPS-SAL	B02	2	ADP	11.6	3.2	5.5
LPS-SAL	B02	2	Collagen	20.3	3.4	7
LPS-SAL	B02	2	TRAP	7.9	2.1	3.4
LPS-SAL	B02	2	ASPI	18	3.9	10
LPS-SAL	B02	2	Ristocetin	25.7	8.5	11.85
LPS-SAL	B02	72	ADP	53.3	8.1	30.9
LPS-SAL	B02	72	Collagen	119.3	15.3	33
LPS-SAL	B02	72	TRAP	63	10.5	37.2
LPS-SAL	B02	72	ASPI	100.5	19.5	63
LPS-SAL	B02	72	Ristocetin	37.9	9.9	22.7
LPS-SAL	B02	96	ADP	80.6	12.2	46.1
LPS-SAL	B02	96	Collagen	100.9	12.8	29.2
LPS-SAL	B02	96	TRAP	34.9	5.6	19.1
LPS-SAL	B02	96	ASPI	71.3	14.6	46.3
LPS-SAL	B02	96	Ristocetin	97.5	18.5	63.4
LPS-SAL	B15	0	ADP	36.4	4.4	17.8
LPS-SAL	B15	0	TRAP	8.63333	1.63333	2.76667
LPS-SAL	B15	0	ASPI	29.3	4.6	17.1
LPS-SAL	B15	0	Ristocetin	14.3	3.9	7.7
LPS-SAL	B15	0	Collagen	76.1	9.3	22.3
LPS-SAL	B15	2	ADP	14.65	2.95	8.5
LPS-SAL	B15	2	Collagen	25.9	3.8	8.9
LPS-SAL	B15	2	TRAP	2.8	1.95	0.8
LPS-SAL	B15	2	ASPI	25.5	4.2	12.7
LPS-SAL	B15	2	Ristocetin	9.95	3.55	5.2
LPS-SAL	B15	72	ADP	187.1	26.4	110.5
LPS-SAL	B15	72	Collagen	219.75	24.5	82.2
LPS-SAL	B15	72	TRAP	87.4	8.1	37.5
LPS-SAL	B15	72	ASPI	86.6	19.7	63.6
LPS-SAL	B15	72	Ristocetin	123.4	17.3	81.6
LPS-SAL	B15	96	ADP	133.1	17.6	71.7
LPS-SAL	B15	96	Collagen	145.9	15.3	50.1
LPS-SAL	B15	96	TRAP	51	5.4	19.9
LPS-SAL	B15	96	ASPI	75.8	13.4	47.9
LPS-SAL	B15	96	Ristocetin	51	8.7	25.9
LPS-SAL	B17	0	ADP	104.3	12.2	57.2
LPS-SAL	B17	0	TRAP	25.1	3.6	9.6
LPS-SAL	B17	0	ASPI	63.8	10.9	40.7
LPS-SAL	B17	0	Ristocetin	49.5	12.1	33.5
LPS-SAL	B17	0	Collagen	145.9	17.5	44.6
LPS-SAL	B17	2	ADP	36.4	6.7	20.9
LPS-SAL	B17	2	Collagen	51.8	6.2	19.1
LPS-SAL	B17	2	TRAP	18.4	3.6	9.2
LPS-SAL	B17	2	Ristocetin	12.6	3.45	5.1
LPS-SAL	B17	2	ASPI	30.4	6.9	19
LPS-SAL	B17	72	ADP	117	17.7	69.3
LPS-SAL	B17	72	Collagen	130.5	14.3	42.8
LPS-SAL	B17	72	TRAP	42.8	5.1	17.8
LPS-SAL	B17	72	ASPI	75.8	19.3	55.6
LPS-SAL	B17	72	Ristocetin	114.8	14.7	65.5
LPS-SAL	B17	96	ADP	88.5	11.1	52.1
LPS-SAL	B17	96	Collagen	161.6	16.9	59.6
LPS-SAL	B17	96	TRAP	30.4	3.7	12.3
LPS-SAL	B17	96	ASPI	87.4	20.1	61.5
LPS-SAL	B17	96	Ristocetin	126.8	14.2	68.5
LPS-SAL	B25	0	ADP	16.9	3.6	9
LPS-SAL	B25	0	Collagen	18	3.55	4.2
LPS-SAL	B25	0	TRAP	7.5	2.15	2.45
LPS-SAL	B25	0	ASPI	40.5	7.1	23.1
LPS-SAL	B25	0	Ristocetin	24.75	6.35	12.75
LPS-SAL	B25	2	ADP	9.8	2.1	5
LPS-SAL	B25	2	Collagen	0	0	0
LPS-SAL	B25	2	TRAP	4.9	2	1.7
LPS-SAL	B25	2	ASPI	15	4.4	7.5
LPS-SAL	B25	2	Ristocetin	18.35	4.1	9.1
LPS-SAL	B25	72	ADP	123.8	17.5	66.4
LPS-SAL	B25	72	Collagen	63.95	10.45	14.1
LPS-SAL	B25	72	TRAP	12.8	2.6	4.8
LPS-SAL	B25	72	ASPI	73.1	17	48.5
LPS-SAL	B25	72	Ristocetin	24.4	4.4	13.4
LPS-SAL	B25	96	ADP	64.9	8.8	33.9
LPS-SAL	B25	96	Collagen	63.8	9.8	15.1
LPS-SAL	B25	96	TRAP	7.5	2.2	3.2
LPS-SAL	B25	96	Ristocetin	18.8	4.9	11.8
LPS-SAL	B25	96	ASPI	98.3	16.4	58.6
SAL-PFC3	B03	0	ADP	85.5	9.8	43.2
SAL-PFC3	B03	0	Collagen	35.6	6.4	8.4
SAL-PFC3	B03	0	TRAP	9.4	1.9	3.6
SAL-PFC3	B03	0	ASPI	82.5	11.3	47.4
SAL-PFC3	B03	0	Ristocetin	40.9	11.7	26.6
SAL-PFC3	B03	2	ADP	106.5	18.2	62.2
SAL-PFC3	B03	2	Collagen	80.3	10.5	23.5
SAL-PFC3	B03	2	TRAP	94.1	10.2	31.8
SAL-PFC3	B03	2	ASPI	128.6	23.7	86
SAL-PFC3	B03	2	Ristocetin	72.8	14.3	49.3
SAL-PFC3	B03	72	ADP	18.75	3.4	7
SAL-PFC3	B03	72	Collagen	5.3	1.9	1
SAL-PFC3	B03	72	TRAP	8.6	2.3	2.9
SAL-PFC3	B03	72	ASPI	7.5	2.4	3.5
SAL-PFC3	B03	72	Ristocetin	6.8	2	1.9
SAL-PFC3	B03	96	ADP	25.5	3.4	9.8
SAL-PFC3	B03	96	Collagen	9	3.2	2.3
SAL-PFC3	B03	96	TRAP	20.3	3.3	6
SAL-PFC3	B03	96	ASPI	8.3	3	4.1
SAL-PFC3	B03	96	Ristocetin	4.5	1.7	0.6
SAL-PFC3	B05	0	ADP	36	7.2	24.7
SAL-PFC3	B05	0	Collagen	44.3	6.9	12.2
SAL-PFC3	B05	0	TRAP	54.8	9.4	36.2
SAL-PFC3	B05	0	ASPI	67.5	11.4	42.7
SAL-PFC3	B05	0	Ristocetin	55.5	13.3	35.7
SAL-PFC3	B05	2	ADP	50.3	7.2	29.5
SAL-PFC3	B05	2	Collagen	84	10.5	25.8
SAL-PFC3	B05	2	TRAP	70.9	10.2	40.4
SAL-PFC3	B05	2	ASPI	70.1	14.7	48.2
SAL-PFC3	B05	2	Ristocetin	40.15	12	26.7
SAL-PFC3	B05	72	ADP	19.5	3.1	8.8
SAL-PFC3	B05	72	Collagen	0	0	0
SAL-PFC3	B05	72	TRAP	24	4	8.9
SAL-PFC3	B05	72	ASPI	4.5	1.9	1.8
SAL-PFC3	B05	72	Ristocetin	12.8	3.2	5.2
SAL-PFC3	B05	96	ADP	26.6	4	11.8
SAL-PFC3	B05	96	Collagen	5.6	2.1	1.6
SAL-PFC3	B05	96	TRAP	38.3	4	16.2
SAL-PFC3	B05	96	ASPI	6.8	2.7	3.6
SAL-PFC3	B05	96	Ristocetin	15	3	6.1
SAL-PFC3	B12	0	Collagen	59.6	7.5	16
SAL-PFC3	B12	0	TRAP	22.5	3.9	12.7
SAL-PFC3	B12	0	ASPI	25.9	4.4	16.1
SAL-PFC3	B12	0	Ristocetin	49.9	8.4	28
SAL-PFC3	B12	0	ADP	36.4	4.7	19.8
SAL-PFC3	B12	2	ADP	92.3	12.7	51.1
SAL-PFC3	B12	2	Collagen	144	16.8	46.3
SAL-PFC3	B12	2	TRAP	80.6	10.1	40.9
SAL-PFC3	B12	2	ASPI	54.8	10.9	36.6
SAL-PFC3	B12	2	Ristocetin	62.3	14.5	41.7
SAL-PFC3	B12	72	ADP	7.9	2.8	2.7
SAL-PFC3	B12	72	Collagen	0	0	0
SAL-PFC3	B12	72	TRAP	6	1.9	2.3
SAL-PFC3	B12	72	ASPI	0	0	0
SAL-PFC3	B12	72	Ristocetin	4.1	2.3	0.4
SAL-PFC3	B12	96	ADP	5.6	2.6	1.6
SAL-PFC3	B12	96	Collagen	0	0	0
SAL-PFC3	B12	96	TRAP	3	2	0.6
SAL-PFC3	B12	96	ASPI	2.3	1.3	0.5
SAL-PFC3	B12	96	Ristocetin	0	0	0
SAL-PFC3	B14	0	ADP	80.6	9.5	45.3
SAL-PFC3	B14	0	Collagen	91.1	12.8	24.5
SAL-PFC3	B14	0	TRAP	74.3	9.4	41.2
SAL-PFC3	B14	0	Ristocetin	70.9	15.9	41.5
SAL-PFC3	B14	0	ASPI	25.5	4.3	14
SAL-PFC3	B14	2	ADP	84.4	9.5	44.4
SAL-PFC3	B14	2	Collagen	100.5	13	27.9
SAL-PFC3	B14	2	TRAP	76.5	8.6	37.9
SAL-PFC3	B14	2	ASPI	49.5	7.6	28.9
SAL-PFC3	B14	2	Ristocetin	46.1	7.5	26.3
SAL-PFC3	B14	72	ADP	59.3	7.2	25.4
SAL-PFC3	B14	72	TRAP	20.6	3.7	7.5
SAL-PFC3	B14	72	ASPI	14.3	3.7	6.4
SAL-PFC3	B14	72	Ristocetin	7.5	1.8	2.3
SAL-PFC3	B14	72	Collagen	13.9	2.9	4.1
SAL-PFC3	B14	96	ADP	38.6	5.2	11.9
SAL-PFC3	B14	96	Collagen	8.6	2.1	2.6
SAL-PFC3	B14	96	TRAP	25.5	4	7.6
SAL-PFC3	B14	96	ASPI	12	2.6	3.4
SAL-PFC3	B14	96	Ristocetin	9.8	1.9	2.9
SAL-PFC3	B16	0	ADP	30.4	4.7	17.1
SAL-PFC3	B16	0	Collagen	48.4	5.6	16.4
SAL-PFC3	B16	0	TRAP	23.3	3.9	10.9
SAL-PFC3	B16	0	ASPI	33.4	6.1	21.7
SAL-PFC3	B16	0	Ristocetin	48.4	8.7	28.5
SAL-PFC3	B16	2	ADP	43.1	5.2	21.9
SAL-PFC3	B16	2	Collagen	49.5	5.3	20.9
SAL-PFC3	B16	2	TRAP	25.1	4.5	11.9
SAL-PFC3	B16	2	ASPI	36	7.1	23.3
SAL-PFC3	B16	2	Ristocetin	31.9	6.2	19.1
SAL-PFC3	B16	72	ADP	13.1	2.8	4.7
SAL-PFC3	B16	72	Collagen	3.4	1.4	0.5
SAL-PFC3	B16	72	TRAP	2.6	1.3	0.6
SAL-PFC3	B16	72	ASPI	9	1.9	4.1
SAL-PFC3	B16	72	Ristocetin	4.1	2.4	0.9
SAL-PFC3	B16	96	ADP	14.6	2.9	5.1
SAL-PFC3	B16	96	Collagen	10.5	2.4	2.7
SAL-PFC3	B16	96	TRAP	0	0	0
SAL-PFC3	B16	96	ASPI	0	0	0
	B16	96	Ristocetin	0	0	0
LPS-PFC3	B06	0	ADP	43.1	5.8	25
LPS-PFC3	B06	0	TRAP	16.15	3.2	9.15
LPS-PFC3	B06	0	ASPI	14.3	3.3	8.1
LPS-PFC3	B06	0	Ristocetin	33.2	7.55	19.25
LPS-PFC3	B06	0	Collagen	48.4	7.85	12
LPS-PFC3	B06	2	ADP	18.4	3.8	10.7
LPS-PFC3	B06	2	TRAP	6.2	2.05	2.25
LPS-PFC3	B06	2	ASPI	24.8	4.6	13.2
LPS-PFC3	B06	2	Ristocetin	25.1	4.9	11.6
LPS-PFC3	B06	2	Collagen	9	2.05	2.55
LPS-PFC3	B06	72	ADP	125.6	14.5	57.2
LPS-PFC3	B06	72	Collagen	39.8	5.8	11.1
LPS-PFC3	B06	72	TRAP	144	15.3	61.7
LPS-PFC3	B06	72	ASPI	20.3	6.9	14.6
LPS-PFC3	B06	72	Ristocetin	10.9	4	7.4
LPS-PFC3	B06	96	ADP	127.1	19	70.3
LPS-PFC3	B06	96	Collagen	79.5	9.6	24.3
LPS-PFC3	B06	96	TRAP	90	12.3	48.7
LPS-PFC3	B06	96	ASPI	38.6	9.9	27
LPS-PFC3	B06	96	Ristocetin	34.5	5	19.2
LPS-PFC3	B08	0	ADP	54	7.2	30.6
LPS-PFC3	B08	0	Collagen	76.9	12.1	17.4
LPS-PFC3	B08	0	TRAP	34.5	3.9	17.6
LPS-PFC3	B08	0	ASPI	92.3	20.3	63.3
LPS-PFC3	B08	0	Ristocetin	45.4	16.4	28.2
LPS-PFC3	B08	2	ADP	18	4.6	9.9
LPS-PFC3	B08	2	Collagen	23.6	3.8	7.1
LPS-PFC3	B08	2	TRAP	0	0	0
LPS-PFC3	B08	2	ASPI	52.1	9.8	32.9
LPS-PFC3	B08	2	Ristocetin	21.8	4	8.8
LPS-PFC3	B08	72	ADP	68.6	7.6	25.9
LPS-PFC3	B08	72	Collagen	6.8	2.6	1.2
LPS-PFC3	B08	72	TRAP	77.6	7.4	33.4
LPS-PFC3	B08	72	ASPI	10.9	2.6	5.7
LPS-PFC3	B08	72	Ristocetin	1.9	1.7	0.1
LPS-PFC3	B08	96	ADP	82.1	12.5	43.4
LPS-PFC3	B08	96	Collagen	19.5	4.1	4.2
LPS-PFC3	B08	96	TRAP	121.5	16.3	61.5
LPS-PFC3	B08	96	ASPI	19.1	4.3	11
LPS-PFC3	B08	96	Ristocetin	6.4	1.8	2.1
LPS-PFC3	B13	0	ADP	64.5	7.5	30.8
LPS-PFC3	B13	0	Collagen	88.1	10.7	24.95
LPS-PFC3	B13	0	TRAP	67.7	7.8	24.7
LPS-PFC3	B13	0	ASPI	59.6	9	34.9
LPS-PFC3	B13	0	Ristocetin	37.1	11.6	26.2
LPS-PFC3	B13	2	ADP	25.5	5.8	15.5
LPS-PFC3	B13	2	Collagen	18	3.6	5.35
LPS-PFC3	B13	2	TRAP	0	0	0
LPS-PFC3	B13	2	ASPI	32.3	6.1	19.1
LPS-PFC3	B13	2	Ristocetin	13.5	3.3	4.8
LPS-PFC3	B13	72	ADP	109.1	13.1	52.8
LPS-PFC3	B13	72	Collagen	10	1.86667	3.06667
LPS-PFC3	B13	72	TRAP	118.5	13.9	61.6
LPS-PFC3	B13	72	ASPI	21.8	5.1	13.7
LPS-PFC3	B13	72	Ristocetin	5.25	1.95	1.85
LPS-PFC3	B13	96	ADP	129	16.3	61.8
LPS-PFC3	B13	96	Collagen	61.7	8.45	15.7
LPS-PFC3	B13	96	TRAP	118.5	14.3	56.3
LPS-PFC3	B13	96	ASPI	18	5.7	11.6
LPS-PFC3	B13	96	Ristocetin	13.9	2.7	5.5
LPS-PFC3	B19	0	ADP	110.6	17.4	66.9
LPS-PFC3	B19	0	Collagen	152.3	16.2	50.7
LPS-PFC3	B19	0	TRAP	50.6	7.2	27.2
LPS-PFC3	B19	0	ASPI	34.9	5.6	21.4
LPS-PFC3	B19	0	Ristocetin	36.4	9.8	23.2
LPS-PFC3	B24	0	Ristocetin	21.4	4.9	11.6
LPS-PFC3	B24	0	ADP	61.5	6.2	24.6
LPS-PFC3	B24	0	Collagen	116.3	14.7	32.2
LPS-PFC3	B24	0	TRAP	40.9	5	16.8
LPS-PFC3	B24	0	ASPI	38.6	5.9	21.9
LPS-PFC3	B24	2	ADP	22.5	4.1	11.1
LPS-PFC3	B24	2	Collagen	13.9	2.8	3.5
LPS-PFC3	B24	2	TRAP	0	0	0
LPS-PFC3	B24	2	ASPI	19.1	3.3	9.8
LPS-PFC3	B24	2	Ristocetin	0	0	0
SAL-PFC12	B04	0	ADP	79.1	8.6	40.7
SAL-PFC12	B04	0	Collagen	100.5	15.5	24.7
SAL-PFC12	B04	0	TRAP	12.8	2.7	6
SAL-PFC12	B04	0	ASPI	86.6	11.7	46.9
SAL-PFC12	B04	0	Ristocetin	17.6	4.3	9.6
SAL-PFC12	B04	2	ADP	78	7.6	36.8
SAL-PFC12	B04	2	Collagen	102	12	35
SAL-PFC12	B04	2	TRAP	51.4	6.4	17.4
SAL-PFC12	B04	2	ASPI	54.4	8.6	32.6
SAL-PFC12	B04	2	Ristocetin	40.5	9.6	25.4
SAL-PFC12	B04	72	ADP	27	4.4	11.6
SAL-PFC12	B04	72	Collagen	7.9	2.3	1.5
SAL-PFC12	B04	72	TRAP	11.3	3.6	3.2
SAL-PFC12	B04	72	ASPI	5.3	1.9	2.3
SAL-PFC12	B04	72	Ristocetin	8.6	2.3	2.9
SAL-PFC12	B04	96	ADP	13.5	3.2	5.6
SAL-PFC12	B04	96	Collagen	8.6	3.3	1.7
SAL-PFC12	B04	96	TRAP	12.4	2.4	3.5
SAL-PFC12	B04	96	ASPI	10.5	2.1	5
SAL-PFC12	B04	96	Ristocetin	0	0	0
SAL-PFC12	B07	0	ADP	61.5	9.2	37.8
SAL-PFC12	B07	0	Collagen	51.4	7.3	13.4
SAL-PFC12	B07	0	TRAP	44.3	5.8	23.2
SAL-PFC12	B07	0	ASPI	74.6	10.4	42
SAL-PFC12	B07	0	Ristocetin	40.1	8.5	24.9
SAL-PFC12	B07	2	ADP	40.9	7.6	23.8
SAL-PFC12	B07	2	TRAP	46.9	5.6	16.3
SAL-PFC12	B07	2	ASPI	93	15	57.7
SAL-PFC12	B07	2	Collagen	52.1	7.2	14.1
SAL-PFC12	B07	2	Ristocetin	50.3	10.05	31.3
SAL-PFC12	B07	72	ADP	28.9	4.3	8.3
SAL-PFC12	B07	72	Collagen	11.3	2.6	2.4
SAL-PFC12	B07	72	TRAP	44.3	4.9	17.3
SAL-PFC12	B07	72	ASPI	25.5	4.9	14.8
SAL-PFC12	B07	72	Ristocetin	10.5	2.2	3.3
SAL-PFC12	B07	96	ADP	21	4.1	9.5
SAL-PFC12	B07	96	Collagen	0	0	0
SAL-PFC12	B07	96	TRAP	23.3	4.1	6.4
SAL-PFC12	B07	96	ASPI	12.4	3.1	7.2
SAL-PFC12	B07	96	Ristocetin	0	0	0
SAL-PFC12	B18	0	ADP	19.9	2.5	8.3
SAL-PFC12	B18	0	Collagen	41.6	6.3	11.1
SAL-PFC12	B18	0	TRAP	30.8	3.9	13.1
SAL-PFC12	B18	0	ASPI	24.4	4.7	11.3
SAL-PFC12	B18	0	Ristocetin	17.3	5.1	8.9
SAL-PFC12	B18	2	ADP	42	4.7	18.4
SAL-PFC12	B18	2	Collagen	73.5	9.2	23
SAL-PFC12	B18	2	TRAP	27	3.6	11.5
SAL-PFC12	B18	2	ASPI	15	3.8	8.7
SAL-PFC12	B18	2	Ristocetin	19.5	6.8	11.8
SAL-PFC12	B18	72	Collagen	7.1	1.9	1.3
SAL-PFC12	B18	72	TRAP	12.4	2.6	3.2
SAL-PFC12	B18	72	ASPI	4.9	1.8	1.9
SAL-PFC12	B18	72	Ristocetin	0	0	0
SAL-PFC12	B18	72	ADP	34.1	5	13
SAL-PFC12	B18	96	ADP	14.3	2.1	5
SAL-PFC12	B18	96	Collagen	0	0	0
SAL-PFC12	B18	96	TRAP	10.5	2.3	3.6
SAL-PFC12	B18	96	ASPI	6.4	1.8	2.7
SAL-PFC12	B18	96	Ristocetin	0	0	0
SAL-PFC12	B21	0	ADP	7.9	2.4	3.75
SAL-PFC12	B21	0	TRAP	3.4	1.8	1.3
SAL-PFC12	B21	0	ASPI	30.4	4.9	13.8
SAL-PFC12	B21	0	Ristocetin	0	0	0
SAL-PFC12	B21	0	Collagen	97.9	12.4	30
SAL-PFC12	B21	2	ADP	6.8	2.3	2.7
SAL-PFC12	B21	2	Collagen	79.9	11.4	20.4
SAL-PFC12	B21	2	TRAP	9.4	2.4	4.7
SAL-PFC12	B21	2	Ristocetin	22.5	10.5	11.25
SAL-PFC12	B21	2	ASPI	9.4	3.1	5.2
SAL-PFC12	B21	72	ADP	2.6	2	1
SAL-PFC12	B21	72	Collagen	0	0	0
SAL-PFC12	B21	72	TRAP	0	0	0
SAL-PFC12	B21	72	ASPI	0	0	0
SAL-PFC12	B21	72	Ristocetin	0	0	0
SAL-PFC12	B21	96	ADP	5.3	1.7	2.1
SAL-PFC12	B21	96	Collagen	0	0	0
SAL-PFC12	B21	96	TRAP	0	0	0
SAL-PFC12	B21	96	ASPI	0	0	0
SAL-PFC12	B21	96	Ristocetin	0	0	0
SAL-PFC12	B23	0	ADP	156.4	15.5	71.4
SAL-PFC12	B23	0	Collagen	166.9	19.7	48.4
SAL-PFC12	B23	0	TRAP	72.4	9.7	33.8
SAL-PFC12	B23	0	Ristocetin	27.8	6.7	17.6
SAL-PFC12	B23	0	ASPI	99.4	13.5	57.5
SAL-PFC12	B23	2	ADP	109.5	10.7	55.7
SAL-PFC12	B23	2	Collagen	185.3	19.4	62.8
SAL-PFC12	B23	2	TRAP	51.4	5.7	19.2
SAL-PFC12	B23	2	ASPI	84	14.7	55.1
SAL-PFC12	B23	2	Ristocetin	32.6	7.9	20.2
SAL-PFC12	B23	72	ADP	43.9	4.7	17.4
SAL-PFC12	B23	72	Collagen	22.9	3.4	7.7
SAL-PFC12	B23	72	TRAP	18.4	3	6.1
SAL-PFC12	B23	72	ASPI	7.1	2.7	3.5
SAL-PFC12	B23	72	Ristocetin	9.4	2.7	3
SAL-PFC12	B23	96	ADP	11.6	2.8	4.9
SAL-PFC12	B23	96	Collagen	19.5	3.4	5.3
SAL-PFC12	B23	96	ASPI	18.8	2.8	7.1
SAL-PFC12	B23	96	Ristocetin	0	0	0
SAL-PFC12	B23	96	TRAP	3.8	1.8	0.7
LPS-PFC12	B09	0	ADP	105.4	15.7	68.1
LPS-PFC12	B09	0	Collagen	121.1	13.8	38
LPS-PFC12	B09	0	TRAP	53.3	7	28
LPS-PFC12	B09	0	ASPI	122.6	21.8	76.6
LPS-PFC12	B09	0	Ristocetin	56.3	13.7	34.6
LPS-PFC12	B09	2	ADP	39	5.4	19.4
LPS-PFC12	B09	2	Collagen	31.5	5	10.2
LPS-PFC12	B09	2	TRAP	7.5	1.7	2.3
LPS-PFC12	B09	2	ASPI	23.3	4.1	11.2
LPS-PFC12	B09	2	Ristocetin	6.4	2.4	1.8
LPS-PFC12	B10	0	ADP	48.4	7.9	27.05
LPS-PFC12	B10	0	TRAP	11.3	2.55	4.55
LPS-PFC12	B10	0	ASPI	67.9	10.9	42.1
LPS-PFC12	B10	0	Ristocetin	49.1	14.3	29.5
LPS-PFC12	B10	0	Collagen	90.4	10.7	29.2
LPS-PFC12	B10	2	ADP	34.9	4.6	17.3
LPS-PFC12	B10	2	Collagen	6.4	2	1.5
LPS-PFC12	B10	2	TRAP	0	0	0
LPS-PFC12	B10	2	ASPI	22.5	4.1	11.8
LPS-PFC12	B10	2	Ristocetin	0	0	0

## Sheet: TEG
Treatment group	Sample	TimePoint	R	K	angle	MA	LY60
LPS-PFC12	B09	T0	2.3	0.9	76.3	67.4	4.5
LPS-PFC12	B09	T2	5.9	1.85	64.45	53.05	0
LPS-PFC12	B10	T0	6.55	1.325	70.4	63.925	6.475
LPS-PFC12	B10	T2	7.25	1.85	64.25	56.75	0
LPS-PFC3	B06	T0	6.8	1.3	69.5	64.8	0
LPS-PFC3	B06	T2	5.85	1.7	65.8	57.9	0
LPS-PFC3	B06	T72	5.05	2.25	61.35	51.55	0
LPS-PFC3	B06	T96	5.35	1.55	68.4	60.65	0
LPS-PFC3	B08	T0	6.25	1.3	65.15	75.35	0
LPS-PFC3	B08	T2	5.4	1.2	72.75	69.3	0
LPS-PFC3	B08	T72	5.8	1.6	67.45	55.45	0
LPS-PFC3	B08	T96	3.45	1.3	70.1	60.9	0
LPS-PFC3	B13	T0	6.5	1.2	72.5	67.45	1.4
LPS-PFC3	B13	T2	5.3	1.475	68.75	63.05	0
LPS-PFC3	B13	T72	5.9	1.63333	67.6667	58.1333	0
LPS-PFC3	B13	T96	3.46667	1.23333	67.3333	63.6	0
LPS-PFC3	B19	T0	5.825	1.2	72.65	67.175	0.95
LPS-PFC3	B24	T2	5.55	1.725	66.1	55.6	0.275
LPS-SAL	B02	T0	5.85	1.15	74.5	71.4	0.05
LPS-SAL	B02	T2	4.5	1	76.4	70.6	0.3
LPS-SAL	B02	T72	7.45	1.25	73.95	78.4	0.05
LPS-SAL	B02	T96	4.1	0.95	77.15	79.35	0
LPS-SAL	B15	T0	7.65	1.45	69.55	60.75	4.15
LPS-SAL	B15	T2	4.4	1.2	73.3	64.3	0.1
LPS-SAL	B15	T72	4.16667	1.06667	74.7	71.6333	0.0333333
LPS-SAL	B15	T96	7.46667	1.2	68.4667	75.0667	0
LPS-SAL	B17	T0	4.13333	0.833333	77.7667	72	1.83333
LPS-SAL	B17	T2	3.45	0.8	78.525	72.2	0
LPS-SAL	B17	T72	6.1	1.2	75.05	77.125	0
LPS-SAL	B17	T96	5.725	1	78	77.9	0
LPS-SAL	B25	T2	3.3	1.125	73.6	61.85	3.45
LPS-SAL	B25	T72	6.125	1.225	73.15	71.3	0.1
LPS-SAL	B25	T96	6.75	1.275	72.075	70.5	0.25
SALINE	B01	T0	7.05	1.15	74.85	74.75	0.15
SALINE	B01	T2	2.85	0.8	79.6	76.35	0
SALINE	B01	T72	4.45	0.8	78.55	76.4	0.3
SALINE	B01	T96	5.3	1	76.55	73.2	0
SALINE	B11	T0	5.8	1.2	72.9	69.4333	0.0333333
SALINE	B11	T2	2.7	0.9	77.6	72.0333	0
SALINE	B11	T72	5.8	1.06667	75.9667	73.7667	0
SALINE	B11	T96	4.36667	0.866667	77.6	73.2	0.0333333
SALINE	B20	T0	6.475	1.55	68.225	60.425	1.9
SALINE	B20	T2	5.325	1.2	72.75	61.775	0.8
SALINE	B20	T72	4.8	1.05	74.85	65.15	0
SALINE	B20	T96	5.95	1.25	71.25	64.6	0
SALINE	B22	T0	6.25	1.225	72.625	69.55	0
SALINE	B22	T2	3.825	0.9	77.125	70.95	0
SALINE	B22	T72	3.5	0.8	78.8	72.15	0.625
SALINE	B22	T96	5.35	1.025	75.675	69.75	2.025
SAL-PFC12	B04	T0	4.55	1.1	73.9	68.25	3.2
SAL-PFC12	B04	T2	4.1	1.05	74.6	67.6	0
SAL-PFC12	B04	T72	4.75	1.2	73.15	68.2	0
SAL-PFC12	B04	T96	4.45	1.25	71.7	67.15	0
SAL-PFC12	B07	T0	6.3	1.35	62.35	69.4	0
SAL-PFC12	B07	T2	4.15	1.05	66.2	69	0
SAL-PFC12	B07	T72	4.1	1.15	73.6	70.05	0
SAL-PFC12	B07	T96	3.2	1.25	66.7	70.6	0
SAL-PFC12	B18	T0	8.26667	1.66667	67.1333	61.6333	2.6
SAL-PFC12	B18	T2	5.9	1.425	69.625	60.9	0.125
SAL-PFC12	B18	T72	5.55	1.675	67.3	64.075	0
SAL-PFC12	B18	T96	3.725	1.375	70.3	64.625	0
SAL-PFC12	B21	T0	6.9	1.5	67.8	61.3	0.9
SAL-PFC12	B21	T72	5.15	1.85	65.675	56.375	0
SAL-PFC12	B21	T96	4.775	1.775	65.825	56.2	0.35
SAL-PFC12	B23	T2	6.3	1.1	73.95	66.85	6.35
SAL-PFC12	B23	T72	4.45	1.175	73.125	69.075	0
SAL-PFC12	B23	T96	2.6	1.3	72.4	63.95	0
SAL-PFC3	B03	T0	3.95	0.95	77.3	72.25	0
SAL-PFC3	B03	T2	4.7	0.95	76	70.5	0
SAL-PFC3	B03	T72	4.25	1.25	72.2	69.55	0
SAL-PFC3	B03	T96	4.05	1.45	69.9	70.25	0
SAL-PFC3	B05	T0	5.7	0.9	69.05	72.5	0
SAL-PFC3	B05	T2	6.2	1.05	74.95	71.95	0
SAL-PFC3	B05	T72	7.15	1.55	68.9	71.3	0
SAL-PFC3	B05	T96	4.8	1.35	70.4	68.45	0
SAL-PFC3	B12	T0	5.7	1.1	74.5	67.9333	0.8
SAL-PFC3	B12	T2	3.73333	0.8	77.8	69.1333	0
SAL-PFC3	B12	T72	6.575	1.45	68.8	66.9	1.125
SAL-PFC3	B12	T96	4.73333	1.7	65.9667	60.3333	0.0333333
SAL-PFC3	B14	T2	5.6	1.1	73.4	67	1.15
SAL-PFC3	B14	T72	5.15	1.4	69.4	64.2	0
SAL-PFC3	B14	T96	4.2	2	63	57.2667	0
SAL-PFC3	B16	T2	4.7	0.933333	76.0667	68.9333	0.233333
SAL-PFC3	B16	T72	5.03333	1.6	66.6	60.9	0
SAL-PFC3	B16	T96	6.06667	1.83333	64.5	56.5333	0

## Sheet: MP
Baboon #	TP	Treatment Group	[MP] /uL	[CD41 MP]	[Lac MP]	[MP] /uL %BL	[CD41 MP] %BL	[Lac MP] %BL
1	0	SAL-SAL	82190	5919.65	25418	1	1	1
1	2	SAL-SAL	107440	9641.24	44801.5	1.30721	1.62868	1.76259
1	24	SAL-SAL	195490	2312.06	48414.3	2.37851	0.390574	1.90472
1	48	SAL-SAL	92630	831.262	39828.9	1.12702	0.140424	1.56696
1	72	SAL-SAL	190650	538.968	59995.1	2.31963	0.0910472	2.36034
1	96	SAL-SAL	732450	1845.04	100482	8.91167	0.311681	3.95318
11	0	SAL-SAL	46030	147.342	10084.9	1	1	1
11	2	SAL-SAL	79220	398.16	17124.6	1.72105	2.70228	1.69805
11	24	SAL-SAL	75510	84.7222	21572.8	1.64045	0.575004	2.13913
11	48	SAL-SAL	86120	81.6418	23900.7	1.87095	0.554097	2.36996
11	72	SAL-SAL	153950	379.487	15464.9	3.34456	2.57555	1.53348
11	96	SAL-SAL	66470	142.778	13316.9	1.44406	0.969021	1.32048
20	0	SAL-SAL	90480	677.605	30552.4	1	1	1
20	2	SAL-SAL	76810	686.989	36686.8	0.848917	1.01385	1.20078
20	24	SAL-SAL	196020	1551.89	58214.6	2.16645	2.29026	1.9054
20	48	SAL-SAL	250280	5853.3	98767.2	2.76614	8.63822	3.23272
20	72	SAL-SAL	267160	3539.34	114526	2.9527	5.2233	3.7485
20	96	SAL-SAL	223410	1915.74	83955.9	2.46916	2.82722	2.74793
22	0	SAL-SAL	132750	2548.93	62565.9	1	1	1
22	2	SAL-SAL	113570	3089.67	48549.7	0.855518	1.21214	0.775977
22	24	SAL-SAL	962210	9463.34	114097	7.24829	3.71267	1.82363
22	48	SAL-SAL	270560	5527	42346.2	2.03812	2.16836	0.676825
22	72	SAL-SAL	142820	1538.17	61717.1	1.07586	0.603457	0.986434
22	96	SAL-SAL	454000	27.24	18.16	3.41996	0.0106868	0.000290254
2	0	LPS-SAL	78300	6944.9	26594.3	1	1	1
2	2	LPS-SAL	141990	12063.6	37284.4	1.81341	1.73705	1.40197
2	24	LPS-SAL	138650	1623.31	36316.9	1.77075	0.233742	1.36559
2	48	LPS-SAL	158970	730.308	62021.4	2.03027	0.105158	2.33213
2	72	LPS-SAL	115460	329.523	45241.6	1.47458	0.0474482	1.70118
2	96	LPS-SAL	1173350	4635.91	115959	14.9853	0.667527	4.36029
25	0	LPS-SAL	185320	1588.75	71324.8	1	1	1
25	2	LPS-SAL	185580	7327.26	56169.9	1.0014	4.61197	0.787522
25	24	LPS-SAL	357840	1759.5	77983	1.93093	1.10748	1.09335
25	48	LPS-SAL	179970	684.246	44650.4	0.971131	0.430682	0.626014
25	72	LPS-SAL	129690	514.48	41092.3	0.699817	0.323827	0.576128
3	0	SAL-PFC3	50520	346.113	13834	1	1	1
3	2	SAL-PFC3	69610	398.239	22679.1	1.37787	1.15061	1.63937
3	24	SAL-PFC3	101030	572.234	48071.8	1.9998	1.65332	3.47489
3	48	SAL-PFC3	293350	2454.46	125183	5.80661	7.09151	9.04891
3	72	SAL-PFC3	1348770	11877.3	103192	26.6977	34.3162	7.45926
3	96	SAL-PFC3	653170	5169.19	128980	12.9289	14.935	9.32339
5	0	SAL-PFC3	37730	136.432	15023.5	1	1	1
5	2	SAL-PFC3	44900	737.572	14777.4	1.19003	5.40617	0.983617
5	24	SAL-PFC3	259050	8846.82	92220.2	6.86589	64.8443	6.13841
5	48	SAL-PFC3	290900	14177	95931.8	7.71005	103.913	6.38546
5	72	SAL-PFC3	536680	9081.16	67909.9	14.2242	66.562	4.52025
5	96	SAL-PFC3	329940	5193.59	65100.8	8.74477	38.0673	4.33327
12	0	SAL-PFC3	52860	105.984	10130.9	1	1	1
12	2	SAL-PFC3	76340	508.653	13265	1.44419	4.79933	1.30935
12	24	SAL-PFC3	213520	572.02	29636.6	4.03935	5.39722	2.92535
12	48	SAL-PFC3	420430	5748.96	72789.5	7.95365	54.2435	7.18487
12	72	SAL-PFC3	74540	930.706	5658.85	1.41014	8.78155	0.558572
12	96	SAL-PFC3	307460	5491.54	20697	5.8165	51.8147	2.04295
6	0	LPS-PFC3	44570	489.423	15638.5	1	1	1
6	2	LPS-PFC3	114550	2371.87	30413.6	2.57011	4.84626	1.9448
6	24	LPS-PFC3	302900	5267.13	76784.8	6.79605	10.7619	4.91
6	48	LPS-PFC3	240220	5495.27	82471.1	5.38972	11.2281	5.27361
6	72	LPS-PFC3	825900	2543.77	72422.3	18.5304	5.19749	4.63104
6	96	LPS-PFC3	559340	1772.55	31323.6	12.5497	3.62171	2.00299
8	0	LPS-PFC3	81920	1529.61	29769.8	1	1	1
8	2	LPS-PFC3	203960	3685.97	62011.6	2.48975	2.40974	2.08304
8	24	LPS-PFC3	374680	11687.4	116534	4.57373	7.64077	3.91451
8	48	LPS-PFC3	238390	2234.67	88984.3	2.91003	1.46094	2.98908
8	72	LPS-PFC3	256590	945.534	84785	3.1322	0.618154	2.84802
8	96	LPS-PFC3	239990	2564.05	67466.9	2.92957	1.67628	2.26629
4	0	SAL-PFC12	82080	1107.42	25777.2	1	1	1
4	2	SAL-PFC12	69980	1280.49	24471.5	0.852583	1.15628	0.949346
4	24	SAL-PFC12	39340	182.066	14209.6	0.479288	0.164405	0.551247
4	48	SAL-PFC12	68450	1014.16	26455.7	0.833942	0.915779	1.02632
4	72	SAL-PFC12	1004320	9067	112827	12.2359	8.18747	4.37702
4	96	SAL-PFC12	714470	15801.9	168626	8.70456	14.2691	6.54168
7	0	SAL-PFC12	805920	4105.36	53176.2	1	1	1
7	2	SAL-PFC12	104050	1187	26367.1	0.129107	0.289135	0.495844
7	24	SAL-PFC12	97320	1239.76	49584.2	0.120756	0.301986	0.932452
7	48	SAL-PFC12	394210	2420.06	114935	0.489143	0.589487	2.1614
7	72	SAL-PFC12	196520	2203.19	74526.5	0.243846	0.536661	1.4015
7	96	SAL-PFC12	288080	3349.51	130177	0.357455	0.815887	2.44804
21	0	SAL-PFC12	336310	4718.09	156611	1	1	1
21	2	SAL-PFC12	105640	1956.45	38846.5	0.314115	0.41467	0.248045
21	24	SAL-PFC12	534260	7186.87	216645	1.58859	1.52326	1.38333
21	48	SAL-PFC12	347520	3522.46	81489.3	1.03333	0.746586	0.52033
21	72	SAL-PFC12	309360	4343.72	84853.7	0.919866	0.920652	0.541813
21	96	SAL-PFC12	535560	7949.85	95484.5	1.59246	1.68497	0.609693
23	0	SAL-PFC12	419430	12122.4	49745.7	1	1	1
23	2	SAL-PFC12	203500	3385.43	58551.8	0.485182	0.279271	1.17702
23	24	SAL-PFC12	172860	3907.85	65295.6	0.412131	0.322367	1.31259
23	48	SAL-PFC12	286130	6423.05	133801	0.682188	0.529851	2.6897
23	72	SAL-PFC12	468360	11896.3	199613	1.11666	0.981355	4.01267
23	96	SAL-PFC12	304910	7120.87	123789	0.726963	0.587416	2.48844
9	0	LPS-PFC12	140970	1129.03	30969.7	1	1	1
9	2	LPS-PFC12	146000	2072.03	34890.8	1.03568	1.83523	1.12661
9	24	LPS-PFC12	1491790	16913.9	202443	10.5823	14.9809	6.53682
10	0	LPS-PFC12	67460	187.741	17148.6	1	1	1
10	2	LPS-PFC12	157880	1975.24	39299.6	2.34035	10.5211	2.29171
10	24	LPS-PFC12	3382550	16774.1	322154	50.1416	89.3468	18.786

## Sheet: PSelectin
Sample	Timepoint	Treatment Group	Treatment #	ng/ml
B01	T0	SALINE	1	19.33			Row Labels	Average of ng/ml	StdDev of ng/ml	Count of ng/ml	SEM
B01	T2	SALINE	1	46.87			SALINE
B01	T24	SALINE	1	84.03			T0	48.0802	21.2426	4	12.2644		48.0802	12.2644
B01	T48	SALINE	1	70.1			T2	65.9172	13.0137	4	7.51347		65.9172	7.51347
B01	T72	SALINE	1	38.347			T24	49.5895	35.6232	4	20.567		49.5895	20.567
B01	T96	SALINE	1	34.556			T48	48.9805	30.2316	4	17.4542		48.9805	17.4542
B02	T0	LPS-SAL	2	35.637			T72	37.608	10.4537	4	6.03545		37.608	6.03545
B02	T2	LPS-SAL	2	47.456			T96	47.7428	19.1035	4	11.0294		47.7428	11.0294
B02	T24	LPS-SAL	2	30.4			LPS-SAL
B02	T48	LPS-SAL	2	27.97			T0	36.638	4.2804	4	2.47129		36.638	2.47129
B02	T72	LPS-SAL	2	51.64			T2	69.379	27.6654	4	15.9726		69.379	15.9726
B02	T96	LPS-SAL	2	66.31			T24	64.002	24.9056	4	14.3793		64.002	14.3793
B03	T0	SAL-PFC3	3	28.971			T48	36.612	21.4626	4	12.3915		36.612	12.3915
B03	T2	SAL-PFC3	3	88.23			T72	34.2565	21.9052	4	12.647		34.2565	12.647
B03	T24	SAL-PFC3	3	92.639			T96	27.078	27.2122	5	13.6061		27.078	13.6061
B03	T48	SAL-PFC3	3	113.174			SAL-PFC3
B03	T72	SAL-PFC3	3	23.7			T0	36.0636	7.19911	5	3.59955		36.0636	3.59955
B03	T96	SAL-PFC3	3	45.45			T2	54.047	21.1353	5	10.5677		54.047	10.5677
B04	T0	SAL-PFC12	5	14.44			T24	94.8798	33.792	5	16.896		94.8798	16.896
B04	T2	SAL-PFC12	5	36.66			T48	120.296	54.3305	5	27.1653		120.296	27.1653
B04	T24	SAL-PFC12	5	58.98			T72	78.8628	57.5067	5	28.7533		78.8628	28.7533
B04	T48	SAL-PFC12	5	191.62			T96	80.2912	50.2865	5	25.1432		80.2912	25.1432
B04	T72	SAL-PFC12	5	162.05			LPS-PFC3
B04	T96	SAL-PFC12	5	126.9			T0	24.4226	19.0568	5	9.52838		24.4226	9.52838
B05	T0	SAL-PFC3	3	28.258			T2	79.4992	69.514	4	40.1339		79.4992	40.1339
B05	T2	SAL-PFC3	3	33.58			T24	162.746	58.6159	3	41.4477		162.746	41.4477
B05	T24	SAL-PFC3	3	37.216			T48	175.844	79.6909	3	56.35		175.844	56.35
B05	T48	SAL-PFC3	3	28.301			T72	64.9867	42.6942	3	30.1893		64.9867	30.1893
B05	T72	SAL-PFC3	3	124.218			T96	79.3976	46.7032	3	33.0241		79.3976	33.0241
B05	T96	SAL-PFC3	3	103.063			SAL-PFC12
B06	T0	LPS-PFC3	4	16.078			T0	44.8099	21.8191	5	10.9095		44.8099	10.9095
B06	T2	LPS-PFC3	4	33.826			T2	62.0662	20.1674	5	10.0837		62.0662	10.0837
B06	T24	LPS-PFC3	4	133.301			T24	84.6563	47.096	5	23.548		84.6563	23.548
B06	T48	LPS-PFC3	4	158.178			T48	140.318	71.7444	5	35.8722		140.318	35.8722
B06	T72	LPS-PFC3	4	111.962			T72	145.219	70.9949	5	35.4974		145.219	35.4974
B06	T96	LPS-PFC3	4	114.724			T96	146.177	60.1035	5	30.0517		146.177	30.0517
B07	T0	SAL-PFC12	5	65.842			LPS-PFC12
B07	T2	SAL-PFC12	5	88.68			T0	20.118	14.5919	2	14.5919		20.118	14.5919
B07	T24	SAL-PFC12	5	31.067			T2	37.197	22.3828	2	22.3828		37.197	22.3828
B07	T48	SAL-PFC12	5	67.879			T24	130.483	71.8046	2	71.8046		130.483	71.8046
B07	T72	SAL-PFC12	5	126.464			Grand Total	73.4829	54.9144	136
B07	T96	SAL-PFC12	5	155.878
B08	T0	LPS-PFC3	4	43.619
B08	T2	LPS-PFC3	4	71.54
B08	T24	LPS-PFC3	4	230.247
B08	T48	LPS-PFC3	4	262.886
B08	T72	LPS-PFC3	4	28.546
B08	T96	LPS-PFC3	4	26.4467
B09	T0	LPS-PFC12	6	9.8
B09	T2	LPS-PFC12	6	21.37
B09	T24	LPS-PFC12	6	79.71
B10	T0	LPS-PFC12	6	30.436
B10	T2	LPS-PFC12	6	53.024
B10	T24	LPS-PFC12	6	181.257
B11	T0	SALINE	1	66.798
B11	T2	SALINE	1	75.842
B11	T24	SALINE	1	10.6
B11	T48	SALINE	1	15.011
B11	T72	SALINE	1	23.418
B11	T96	SALINE	1	32.34
B12	T0	SAL-PFC3	3	40.301
B12	T2	SAL-PFC3	3	58.538
B12	T24	SAL-PFC3	3	116.15
B12	T48	SAL-PFC3	3	150.552
B12	T72	SAL-PFC3	3	9.899
B12	T96	SAL-PFC3	3	12.633
B13	T0	LPS-PFC3	4	12.14
B13	T2	LPS-PFC3	4	32.461
B13	T24	LPS-PFC3	4	124.69
B13	T48	LPS-PFC3	4	106.469
B13	T72	LPS-PFC3	4	54.452
B13	T96	LPS-PFC3	4	97.022
B14	T0	SAL-PFC3	3	44.657
B14	T2	SAL-PFC3	3	47.543
B14	T24	SAL-PFC3	3	118.598
B14	T48	SAL-PFC3	3	152.854
B14	T72	SAL-PFC3	3	129.858
B14	T96	SAL-PFC3	3	102.455
B15	T0	LPS-SAL	2	38.137
B15	T2	LPS-SAL	2	59.531
B15	T24	LPS-SAL	2	82.207
B15	T48	LPS-SAL	2	49.87
B15	T72	LPS-SAL	2	44.917
B15	T96	LPS-SAL	2	34.731
B16	T0	SAL-PFC3	3	38.131
B16	T2	SAL-PFC3	3	42.344
B16	T24	SAL-PFC3	3	109.796
B16	T48	SAL-PFC3	3	156.6
B16	T72	SAL-PFC3	3	106.639
B16	T96	SAL-PFC3	3	137.855
B17	T0	LPS-SAL	2	41.468
B17	T2	LPS-SAL	2	60.629
B17	T24	LPS-SAL	2	83.571
B17	T48	LPS-SAL	2	57.977
B17	T72	LPS-SAL	2	37.989
B17	T96	LPS-SAL	2	31.969
B18	T0	SAL-PFC12	5	30.002
B18	T2	SAL-PFC12	5	48.843
B18	T24	SAL-PFC12	5	118.235
B18	T48	SAL-PFC12	5	155.475
B18	T72	SAL-PFC12	5	245.883
B18	T96	SAL-PFC12	5	240.049
B20	T0	SALINE	1	61.049
B20	T2	SALINE	1	68.872
B20	T24	SALINE	1	28.515
B20	T48	SALINE	1	32.391
B20	T72	SALINE	1	40.122
B20	T96	SALINE	1	50.311
B21	T0	SAL-PFC12	5	53.086
B21	T2	SAL-PFC12	5	71.685
B21	T24	SAL-PFC12	5	147.311
B21	T48	SAL-PFC12	5	222.244
B21	T72	SAL-PFC12	5	48.32
B21	T96	SAL-PFC12	5	75.576
B22	T0	SALINE	1	45.144
B22	T2	SALINE	1	72.085
B22	T24	SALINE	1	75.213
B22	T48	SALINE	1	78.42
B22	T72	SALINE	1	48.545
B22	T96	SALINE	1	73.764
B19	T0	LPS-PFC3	4	45.906
B23	T0	SAL-PFC12	5	60.6794
B23	T2	SAL-PFC12	5	64.4632
B23	T24	SAL-PFC12	5	67.6883
B23	T48	SAL-PFC12	5	64.3696
B23	T72	SAL-PFC12	5	143.376
B23	T96	SAL-PFC12	5	132.482
B24	T0	LPS-PFC3	4	4.37
B24	T2	LPS-PFC3	4	180.17
B25	T0	LPS-SAL	2	31.31
B25	T2	LPS-SAL	2	109.9
B25	T24	LPS-SAL	2	59.83
B25	T48	LPS-SAL	2	10.631
B25	T72	LPS-SAL	2	2.48
B25	T96	LPS-SAL	2	1.19
B25	T96	LPS-SAL	2	1.19

## Sheet: TH OR
animal	Time Point	Group	Tube Name	THOR verif	All Events #Events	TH OR+ #Events	TH OR+ %Parent	TH OR+ FITC-A Geo Mean	CD41+ (TH OR) #Events	CD41+ (TH OR) %Parent	CD41+ (TH OR) / TH OR+ #Events	_CD41+ (TH OR) / TH OR+ %CD41+ (TH OR)	CD41+ (TH OR) / TH OR+ FITC-A Geo Mean
9	0	LPS-PFC12	TH OR	50	11699	50	0.5	2881	9998	98.4	14	0.140028	420
10	0	LPS-PFC12	TH OR	104	12421	104	0.9	533	9977	84.6	18	0.180415	283
9	2	LPS-PFC12	TH OR	52	13595	52	0.5	385	9990	96	27	0.27027	454
10	2	LPS-PFC12	TH OR	591	13181	591	4.9	721	9908	82	26	0.262414	501
9	24	LPS-PFC12	TH OR	389	26595	389	2.9	1793	2609	19.7	36	1.37984	1057
10	24	LPS-PFC12	TH OR	9	15447	9	0.3	730	7	0.2	1	14.2857	563
6	0	LPS-PFC3	TH OR	206	15175	206	1.7	730	11076	89.4	73	0.659083	344
8	0	LPS-PFC3	TH OR	745	94126	745	0.9	595	78354	93.3	389	0.496465	368
13	0	LPS-PFC3	TH OR	126	14034	126	1.2	816	10014	95	29	0.289595	592
19	0	LPS-PFC3	TH OR	35		35	0.3	434	10012	97.8	23	0.229724	427
24	0	LPS-PFC3	TH OR	44	13618	44	0.4	394	9982	96.5	13	0.130234	340
6	2	LPS-PFC3	TH OR	129	14010	129	1	709	10865	84.1	29	0.266912	372
8	2	LPS-PFC3	TH OR	776	90918	776	0.9	498	72059	85.8	341	0.473223	337
13	2	LPS-PFC3	TH OR	189	11725	189	1.8	407	10002	96.1	138	1.37972	384
24	2	LPS-PFC3	TH OR	93	11980	93	0.9	460	10010	91.9	56	0.559441	438
6	24	LPS-PFC3	TH OR	425	22307	425	3.5	552	6218	51.1	150	2.41235	364
8	24	LPS-PFC3	TH OR	434	21342	434	3	579	10171	69.7	170	1.67142	396
13	24	LPS-PFC3	TH OR	78	27243	78	0.7	626	10025	94.2	17	0.169576	429
6	48	LPS-PFC3	TH OR	798	39762	798	4.4	684	10088	56.2	346	3.42982	393
8	48	LPS-PFC3	TH OR	1048	59657	1048	3.7	726	8300	29.6	53	0.638554	447
13	48	LPS-PFC3	TH OR	357	50553	357	2.3	1359	10131	64	56	0.552759	969
6	72	LPS-PFC3	TH OR	1012	50568	1012	4.5	713	9806	43.3	67	0.683255	346
8	72	LPS-PFC3	TH OR	1588	79709	1588	7.4	1054	1781	8.3	179	10.0505	401
13	72	LPS-PFC3	TH OR	325	42629	325	2.6	707	10110	81.6	121	1.19683	459
6	96	LPS-PFC3	TH OR	977	25619	977	7	714	9862	71	356	3.60982	344
8	96	LPS-PFC3	TH OR	690	26980	690	4.6	884	10005	67	208	2.07896	376
13	96	LPS-PFC3	TH OR	238	30033	238	2	1240	10088	85.1	112	1.11023	1095
2	0	LPS-SAL	TH OR	95		95	0.7	472	11547.3	0.1	85.025	0.73632
15	0	LPS-SAL	TH OR	72	13908	72	0.7	450	10021	96.6	24	0.239497	436
17	0	LPS-SAL	TH OR	55		55	0.7	887	7679	97.7	30	0.390676	774
25	0	LPS-SAL	TH OR	101	12824	101	1	428	9988	96.8	25	0.2503	343
2	2	LPS-SAL	TH OR	69		69	0.7	392	4812.13	0.1	33.327	0.692562
15	2	LPS-SAL	TH OR	61	12304	61	0.6	714	10015	90.7	21	0.209685	377
17	2	LPS-SAL	TH OR	21		21	0.3	361	8125	97.1	9	0.110769	282
25	2	LPS-SAL	TH OR	53	12501	53	0.5	350	9983	96.6	6	0.0601022	251
2	24	LPS-SAL	#2 24 HR TH OR	32		32	0.3	759	8812.83	0.2	28.32	0.32135
15	24	LPS-SAL	TH OR	129	43694	129	0.6	538	20101	93.9	32	0.159196	612
17	24	LPS-SAL	TH OR	50		50	0.5	574	10003	95.8	25	0.249925	396
25	24	LPS-SAL	TH OR	58	19544	58	0.6	411	9991	97.5	15	0.150135	269
2	48	LPS-SAL	TH OR	180		180	1.8	472	8773	88.8
15	48	LPS-SAL	TH OR	271	32229	271	2.2	546	10196	83.3	60	0.588466	364
17	48	LPS-SAL	TH OR	131		131	1.2	393	9883	92	35	0.354143	354
25	48	LPS-SAL	TH OR	82	18885	82	0.8	374	9992	96.7	25	0.2502	226
2	72	LPS-SAL	TH OR	140		140	1.4	530	8632	87.4
15	72	LPS-SAL	TH OR	304	23358	304	2.6	397	10173	88.6	155	1.52364	324
17	72	LPS-SAL	TH OR	292		292	2.8	350	10013	96.7	256	2.55668	310
25	72	LPS-SAL	TH OR	129	17359	129	1.2	391	9988	96.6	44	0.440529	222
2	96	LPS-SAL	TH OR	97		97	0.6	610	12202	79.7
15	96	LPS-SAL	TH OR	93	15848	93	0.9	685	10072	94.3	33	0.327641	403
17	96	LPS-SAL	TH OR	113	14598	113	1.1	322	10087	95.7	59	0.584911	259
25	96	LPS-SAL	TH OR	86	13940	86	0.8	329	9987	96.2	17	0.170221	221
4	0	SAL-PFC12	# 4 BASELINE TH_OR	26	12120	26	0.3	541	9133.53	0	23.79	0.260469
7	0	SAL-PFC12	TH OR	864	37308	864	3.2	877	23584	86.8	133	0.563942	310
18	0	SAL-PFC12	TH OR	40	10000	40	0.5	550	7126	96.5	12	0.168397	453
21	0	SAL-PFC12	TH OR	47	17223	47	0.4	299	10005	95.7	28	0.27986	193
23	0	SAL-PFC12	TH OR	30	13579	30	0.3	494	9962	97.2	10	0.100381	337
4	2	SAL-PFC12	#4 2 HR TH OR	37	15669	37	0.4	441	8782.32	0.1	32.671	0.372009
7	2	SAL-PFC12	TH OR	220	34988	220	0.9	472	18262	77.8	58	0.317599	334
18	2	SAL-PFC12	TH OR	41	10000	41	0.6	414	5133	79.9	18	0.350672	455
21	2	SAL-PFC12	TH OR	50	19587	50	0.4	408	9994	82.6	19	0.190114	239
23	2	SAL-PFC12	TH OR	106	19853	106	0.8	418	9954	78.5	39	0.391802	390
4	24	SAL-PFC12	TH OR	243	30844	243	1.2	599	19738	95.6
7	24	SAL-PFC12	TH OR	737	28776	737	4.7	425	12630	80.8	545	4.31512	325
18	24	SAL-PFC12	TH OR	87	23933	87	0.6	577	12710	85.1	42	0.330448	439
21	24	SAL-PFC12	TH OR	36	16729	36	0.3	394	9979	94.2	14	0.140295	256
23	24	SAL-PFC12	TH OR	269	17330	269	2.3	305	9865	82.9	87	0.881906	270
4	48	SAL-PFC12	TH OR	135	13923	135	1.4	504	7086	71.7
7	48	SAL-PFC12	TH OR	338	29440	338	2.1	749	10417	63.6	49	0.470385	397
18	48	SAL-PFC12	TH OR	216		216	0.8	356	20273	78	99	0.488334	269
21	48	SAL-PFC12	TH OR	96	20791	96	0.8	644	9949	84.7	32	0.32164	292
23	48	SAL-PFC12	TH OR	421	17254	421	3.8	300	9901	90.4	259	2.6159	252
4	72	SAL-PFC12	TH OR	306	37381	306	1.1	435	9883	36.6
7	72	SAL-PFC12	TH OR	768	40301	768	3	797	9948	38.7	272	2.73422	347
18	72	SAL-PFC12	TH OR	475		475	3	350	13147	83.2	323	2.45683	319
21	72	SAL-PFC12	TH OR	307	24573	307	2.4	477	9930	79	155	1.56093	312
23	72	SAL-PFC12	TH OR	190	21345	190	1.5	471	10020	80.2	77	0.768463	329
4	96	SAL-PFC12	TH OR	540	35307	540	1.6	658	11892	35.4
7	96	SAL-PFC12	TH OR	302	17430	302	3	1344	8455	83	82	0.96984	481
18	96	SAL-PFC12	TH OR	196	25679	196	1.2	374	10375	65.6	107	1.03133	263
21	96	SAL-PFC12	TH OR	285	25548	285	2.5	593	9992	88.7	76	0.760608	381
23	96	SAL-PFC12	TH OR	334	24566	334	2.8	428	9916	83.1	117	1.17991	300
3	0	SAL-PFC3	#3 Baseline TH OR	47	11513	47	0.5	679	8820.29	0.2	41.501	0.470518
5	0	SAL-PFC3	TH OR	129	11357	129	1.3	708	9525	95.8	52	0.545932	352
12	0	SAL-PFC3	TH OR	128	13651	128	1.2	617	10063	92.4	22	0.218623	469
14	0	SAL-PFC3	TH OR	115	14795	115	1.1	779	10019	95	42	0.419204	440
16	0	SAL-PFC3	TH OR	101	28844	101	0.5	896	20046	96.1	36	0.179587	608
3	2	SAL-PFC3	#3_2 HR TH OR	92	14994	92	0.9	378	9202	0.3	85.652	0.930797
5	2	SAL-PFC3	TH OR	132	16174	132	1.1	634	11580	94.6	62	0.535406	363
12	2	SAL-PFC3	TH OR	86	15997	86	0.8	452	10020	94.1	33	0.329341	416
14	2	SAL-PFC3	TH OR	70	16451	70	0.7	432	10024	95	37	0.369114	386
16	2	SAL-PFC3	TH OR	39	14858	39	0.4	364	10002	92.7	19	0.189962	303
3	24	SAL-PFC3	TH OR	98	12151	98	1	459	9784	97.8
5	24	SAL-PFC3	TH OR	728	49049	728	1.9	517	33486	85.9	405	1.20946	337
12	24	SAL-PFC3	TH OR	94	13793	94	0.9	451	9986	93	62	0.620869	337
14	24	SAL-PFC3	TH OR	63	14290	63	0.6	488	10042	96.8	30	0.298745	435
16	24	SAL-PFC3	TH OR	102	15362	102	0.9	470	9913	89.1	32	0.322808	459
3	48	SAL-PFC3	TH OR	303	13939	303	3.1	411	7265	73.9
5	48	SAL-PFC3	TH OR	631	18364	631	5	584	10707	85.3	442	4.12814	396
12	48	SAL-PFC3	TH OR	141	17955	141	1.2	390	10009	88.1	82	0.819263	272
14	48	SAL-PFC3	TH OR	105	17869	105	1	463	10031	93.1	57	0.568238	381
16	48	SAL-PFC3	TH OR	1134	22532	1134	9.4	1132	10055	83	348	3.46096	1237
3	72	SAL-PFC3	TH OR	227	22439	227	1.7	560	9956	73.6
5	72	SAL-PFC3	TH OR	576	28728	576	3.5	982	9905	60.8	54	0.545179	434
12	72	SAL-PFC3	TH OR	1026	59358	1026	4.6	313	19854	89.7	760	3.82794	284
14	72	SAL-PFC3	TH OR	194	25823	194	1.7	561	10108	90.1	84	0.831025	562
16	72	SAL-PFC3	TH OR	39	33285	39	0.3	2503	10138	75.1	11	0.108503	3207
3	96	SAL-PFC3	TH OR	1005	15866	1005	10.6	1801	6515	68.9
5	96	SAL-PFC3	TH OR	1563	29498	1563	8.7	1300	9904	55.3	482	4.86672	451
12	96	SAL-PFC3	TH OR	301	39104	301	1.7	592	10053	58	114	1.13399	579
14	96	SAL-PFC3	TH OR	186	39474	186	1.5	602	9957	79.2	52	0.522246	509
16	96	SAL-PFC3	TH OR	162	49772	162	1.5	561	9052	82.3	48	0.53027	685
1	0	SAL-SAL	TH OR	139	16477	139	1.1	492	11153	0.1	123.154	1.10423
11	0	SAL-SAL	TH OR	101	14038	101	0.8	751	10028	83.6	28	0.279218	336
20	0	SAL-SAL	TH OR	26		26	0.3	523	10028	97.6	10	0.0997208	417
22	0	SAL-SAL	TH OR	7	13330	7	0.1	272	10002	96.4	4	0.039992	245
1	2	SAL-SAL	TH OR	204	19992	204	1.6	410	11200.3	0.2	181.152	1.61738
11	2	SAL-SAL	TH OR	141	18622	141	1.1	359	10025	81.5	97	0.967581	314
20	2	SAL-SAL	TH OR	57	16782	57	0.6	260	10000	98.1	39	0.39	230
22	2	SAL-SAL	TH OR	66	18859	66	0.6	327	9942	93.8	28	0.281633	302
1	24	SAL-SAL	#1 24 HRTH OR	50	14099	50	0.5	696	8471.7	0	42.55	0.50226
11	24	SAL-SAL	TH OR	70	13956	70	0.7	533	9987	94.2	29	0.290377	292
20	24	SAL-SAL	TH OR	46		46	0.4	404	10079	96	12	0.119059	211
22	24	SAL-SAL	TH OR	93	14302	93	0.9	313	9939	95.7	13	0.130798	233
1	48	SAL-SAL	TH OR	69	6332	69	1.4	683	4778	95.9
11	48	SAL-SAL	TH OR	117	13317	117	1.1	477	10053	93	52	0.517259	417
20	48	SAL-SAL	TH OR	179		179	1.7	266	10205	96.7	118	1.1563	222
22	48	SAL-SAL	TH OR	58	13998	58	0.6	290	9966	98.9	39	0.391331	216
1	72	SAL-SAL	TH OR	109	12606	109	1.1	609	8366	84.5
11	72	SAL-SAL	TH OR	118	25702	118	0.6	336	20021	97.3	91	0.454523	280
20	72	SAL-SAL	TH OR	62	14240	62	0.6	438	10058	95	16	0.159077	351
22	72	SAL-SAL	TH OR	101	12980	101	1	263	9997	99.1	71	0.710213	222
1	96	SAL-SAL	TH OR	79	14547	79	0.7	982	9997	91.4
11	96	SAL-SAL	TH OR	157	26195	157	0.7	593	20044	91.5	64	0.319298	425
20	96	SAL-SAL	TH OR	39	14540	39	0.4	384	9976	98	14	0.140337	265
22	96	SAL-SAL	TH OR	100	14010	100	1	351	10028	96.2	52	0.518548	249
